# Supplementary material for: MicroRNA-15a-5p mediates abdominal aortic aneurysm progression and serves as a potential diagnostic and prognostic circulating biomarker
Source: Commun Med (Lond). 2025 Jun 6;5:218. doi: 10.1038/s43856-025-00892-w (PMC12144292; doi:10.1038/s43856-025-00892-w)
Supplement: Supplementary file 4 — Supplemental Data 1 [file 43856_2025_892_MOESM4_ESM.xlsx]

## Sheet: DE_AAAvsCTRL
featureNames	logFC	AveExpr	t	P.Value	adj.P.Val	B
hsa-miR-1183_002841	-2.53366	13.6067	-3.82082	0.000162672	0.0167697	0.695098
hsa-miR-302a_000529	-1.42733	12.8196	-3.60331	0.000358954	0.0167697	-0.0499851
hsa-miR-212_000515	-0.645863	23.9117	-3.57483	0.000399278	0.0167697	-0.143657
hsa-miR-192_000491	-1.76674	16.3711	-3.46453	0.000592465	0.0186627	-0.512394
hsa-miR-624_001557	-0.811133	25.8108	-3.31866	0.00106974	0.0196895	-0.915615
hsa-miR-597_001551	-0.573261	24.9118	-3.32622	0.000973489	0.0196895	-0.936847
hsa-miR-376a_000565	-1.32113	19.5767	-3.29093	0.00109386	0.0196895	-1.05697
hsa-miR-1274B_002884	-2.14905	18.6072	-3.25332	0.00128326	0.0202113	-1.12201
hsa-miR-659_001514	2.85525	19.3838	3.19148	0.00166654	0.0233316	-1.28146
hsa-miR-141#_002145	2.08985	25.707	2.98935	0.00307952	0.0360348	-1.85393
hsa-miR-34a_000426	-1.28852	16.4409	-2.9763	0.00314589	0.0360348	-1.93569
hsa-miR-15a_000389	2.07251	20.1731	2.89093	0.00424149	0.0411098	-2.0933
hsa-miR-378_000567	2.58509	16.7006	2.89734	0.00400764	0.0411098	-2.17169
hsa-miR-483-5p_002338	-1.46579	19.7591	-2.81974	0.00506739	0.0456065	-2.39999
hsa-miR-184_000485	1.66223	24.2239	2.72808	0.00677375	0.0568995	-2.56493
hsa-miR-875-5p_002203	4.04548	12.466	2.64848	0.00889202	0.0700247	-2.65413
hsa-miR-662_001607	-1.32889	16.0192	-2.51885	0.0123775	0.0813187	-3.0506
hsa-miR-509-5p_002235	1.33246	18.6527	2.51328	0.0125894	0.0813187	-3.05485
hsa-miR-218_000521	1.02659	20.4616	2.50769	0.0127447	0.0813187	-3.08582
hsa-miR-551b_001535	-1.1837	11.8622	-2.5	0.0129077	0.0813187	-3.16364
hsa-miR-30e-3p_000422	-1.2818	20.6695	-2.42495	0.015918	0.0927999	-3.30012
hsa-miR-758_001990	-2.06888	15.6107	-2.35487	0.0194187	0.0991742	-3.36895
hsa-miR-16_000391	1.00031	25.4722	2.41626	0.0162032	0.0927999	-3.37172
hsa-miR-99b#_002196	-0.444903	23.3529	-2.35281	0.0191642	0.0991742	-3.53458
hsa-miR-30b_000602	0.541497	25.7577	2.32833	0.0204645	0.0991742	-3.57512
hsa-miR-367_000555	-0.989316	12.9165	-2.33046	0.0203224	0.0991742	-3.58814
hsa-miR-206_000510	-1.0443	25.1917	-2.2886	0.0227312	0.104059	-3.64299
hsa-miR-211_000514	-1.11384	13.1672	-2.24612	0.0255608	0.111057	-3.64305
hsa-miR-636_002088	-0.817927	11.2296	-2.28142	0.0231242	0.104059	-3.6771
hsa-miR-518f_002388	0.396506	7.2439	2.12557	0.034813	0.129528	-3.79379
hsa-miR-30d_000420	-0.721519	25.8818	-2.19317	0.0289787	0.117784	-3.84952
hsa-miR-106b_000442	0.655514	24.0672	2.19494	0.0287775	0.117784	-3.8874
hsa-miR-328_000543	0.511936	26.0817	2.10907	0.0359848	0.129528	-3.89848
hsa-miR-92a_000431	0.762452	21.9369	2.16429	0.0310767	0.122365	-3.94675
hsa-miR-130b_000456	0.619133	27.0525	2.00366	0.0465152	0.158403	-4.02873
hsa-miR-1290_002863	-0.647498	25.4827	-2.09407	0.0370079	0.129528	-4.046
hsa-miR-29c_000587	-2.11161	18.5466	-2.10836	0.035689	0.129528	-4.04763
hsa-miR-320B_002844	-1.24398	24.5763	-1.92531	0.0551005	0.182701	-4.34048
hsa-miR-561_001528	-0.387865	6.94805	-1.67503	0.0963027	0.250293	-4.42961
hsa-miR-19b_000396	0.652238	24.9099	1.89326	0.0591631	0.191142	-4.43642
hsa-miR-643_001594	-0.582063	17.0719	-1.81292	0.0710305	0.215616	-4.45403
hsa-miR-193a-5p_002281	0.436894	29.047	1.71421	0.0881071	0.247128	-4.51811
hsa-miR-193b_002367	1.45159	16.2435	1.66627	0.0973363	0.250293	-4.57779
hsa-miR-657_001512	-0.607051	15.9417	-1.69158	0.0922335	0.250293	-4.57932
hsa-miR-572_001614	-1.29784	20.167	-1.82848	0.0682739	0.215063	-4.58465
hsa-miR-575_001617	1.61195	10.8511	1.62464	0.106176	0.260968	-4.59035
hsa-miR-338-5P_002658	1.14757	21.7601	1.8052	0.0718722	0.215616	-4.61269
hsa-miR-520e_001119	-0.72781	14.2459	-1.78714	0.0747564	0.219054	-4.64008
hsa-miR-888_002212	-0.646078	15.839	-1.70934	0.0882601	0.247128	-4.76453
hsa-miR-502_001109	-0.306681	27.3354	-1.54339	0.124328	0.270091	-4.78334
hsa-miR-520D-3P_002743	1.25296	10.3449	1.64791	0.100405	0.25302	-4.79729
hsa-miR-590-5p_001984	-0.850031	19.1891	-1.6627	0.0972929	0.250293	-4.8208
hsa-miR-891a_002191	0.356062	28.5395	1.54738	0.123136	0.270091	-4.83935
hsa-miR-130a_000454	0.585371	26.3041	1.6121	0.107902	0.260968	-4.8839
hsa-miR-409-3p_002332	-0.713254	23.752	-1.58306	0.114474	0.267106	-4.88629
hsa-miR-1275_002840	0.396951	20.7171	1.60301	0.109772	0.260968	-4.95575
hsa-miR-1274A_002883	-0.711896	27.3148	-1.5448	0.123399	0.270091	-4.96776
hsa-miR-345_002186	-0.297102	29.781	-1.54635	0.123	0.270091	-4.97598
hsa-miR-208_000511	-0.457054	12.3933	-1.43858	0.15162	0.308131	-4.98695
hsa-miR-26b_000407	0.390682	26.6834	1.40766	0.160706	0.31639	-4.9929
hsa-miR-203_000507	-0.555586	24.7964	-1.48682	0.138135	0.294999	-5.0218
hsa-miR-518b_001156	0.613408	6.53855	0.94087	0.349417	0.49468	-5.11821
hsa-miR-126_002228	0.471892	27.1195	1.46476	0.143895	0.297225	-5.12163
hsa-miR-320_002277	0.373955	23.656	1.47416	0.14129	0.296709	-5.13801
hsa-miR-1267_002885	-0.480659	10.7833	-1.37204	0.171128	0.331726	-5.1649
hsa-miR-484_001821	0.353818	24.4997	1.40878	0.159829	0.31639	-5.18458
hsa-miR-21_000397	0.358537	24.7786	1.34476	0.179797	0.343	-5.18658
hsa-miR-99b_000436	0.386434	25.8787	1.20571	0.229244	0.395682	-5.24849
hsa-miR-548c_001590	0.248855	29.8117	1.2382	0.216865	0.385918	-5.25068
hsa-miR-766_001986	0.274334	26.7307	1.14501	0.253587	0.414961	-5.27488
hsa-miR-223_002295	0.553157	18.8089	1.33593	0.182389	0.343	-5.3271
hsa-miR-34a#_002316	-1.30739	21.5169	-1.07043	0.285693	0.446794	-5.36054
hsa-miR-151-3p_002254	-1.26598	26.3421	-1.1849	0.237093	0.403698	-5.3687
hsa-miR-1305_002867	-1.00576	22.8668	-1.06685	0.287226	0.446794	-5.39508
hsa-miR-150_000473	0.426757	21.7134	1.27868	0.201801	0.373925	-5.40223
hsa-miR-20a_000580	-0.351409	21.3184	-1.23467	0.217814	0.385918	-5.40612
hsa-miR-186_002285	-0.874596	26.6755	-1.01892	0.309412	0.458657	-5.42928
hsa-miR-378_002243	1.2744	14.0315	1.0468	0.296318	0.449833	-5.43019
hsa-miR-146a_000468	0.396903	25.4244	1.23668	0.217005	0.385918	-5.43814
hsa-miR-381_000571	0.556382	25.0464	1.16844	0.243527	0.409126	-5.44459
hsa-miR-126#_000451	0.332666	27.4007	0.977695	0.329397	0.474909	-5.4469
hsa-miR-645_001597	-0.175314	24.4439	-1.22717	0.220524	0.385918	-5.46638
hsa-miR-518d_001159	-0.150411	25.7836	-1.1562	0.248405	0.41183	-5.50006
hsa-miR-488_001106	0.274622	25.5841	1.05846	0.290771	0.446794	-5.5071
hsa-miR-375_000564	-0.400432	25.5662	-0.972702	0.331682	0.474909	-5.52807
hsa-miR-106a_002169	-0.270548	20.6299	-0.987285	0.324433	0.474909	-5.54296
hsa-miR-30c_000419	0.396572	24.8507	1.13275	0.258051	0.416851	-5.56458
hsa-miR-146b_001097	0.208019	28.4984	0.900981	0.368518	0.508153	-5.58316
hsa-miR-24_000402	0.340196	23.3733	1.05814	0.290705	0.446794	-5.62777
hsa-miR-374_000563	-0.643028	22.9653	-0.753355	0.452098	0.593379	-5.63718
hsa-miR-222_002276	0.897503	14.6075	0.888525	0.375065	0.508153	-5.64225
hsa-miR-523_002386	0.389429	12.3372	1.03473	0.301498	0.452247	-5.64718
hsa-miR-618_001593	-0.365541	9.63733	-0.764031	0.445604	0.591011	-5.69648
hsa-miR-628-5p_002433	0.553844	13.8951	0.888934	0.374737	0.508153	-5.70957
hsa-miR-892b_002214	-0.204403	26.9389	-0.587434	0.557544	0.702506	-5.74851
hsa-miR-190b_002263	0.545317	11.3817	0.784403	0.43346	0.581021	-5.75655
hsa-miR-601_001558	0.523372	25.516	0.88905	0.374553	0.508153	-5.80041
hsa-miR-550_002410	0.0887552	29.2281	0.378637	0.705339	0.801595	-5.83942
hsa-miR-423-5p_002340	-0.0843682	28.4798	-0.449275	0.653672	0.795205	-5.84117
hsa-miR-342-3p_002260	0.124589	30.1331	0.384022	0.701341	0.801595	-5.84706
hsa-miR-331_000545	-0.162947	24.2969	-0.598554	0.549973	0.699965	-5.85763
hsa-miR-191_002299	0.199991	25.8741	0.72518	0.468831	0.608997	-5.8959
hsa-miR-155_002623	-0.277254	16.119	-0.315628	0.752576	0.843084	-5.8975
hsa-miR-660_001515	0.0506645	26.251	0.251464	0.801683	0.878366	-5.91241
hsa-miR-373_000561	0.0959549	22.7516	0.200415	0.841339	0.906057	-5.91933
hsa-miR-122_002245	-0.150926	24.6097	-0.564275	0.57299	0.71482	-5.92509
hsa-miR-323-3p_002227	0.173222	26.6178	0.705696	0.480829	0.618209	-5.93146
hsa-miR-628-3p_002434	-0.415644	23.9038	-0.385765	0.699989	0.801595	-5.93484
hsa-miR-1226#_002758	0.0906572	26.3587	0.379383	0.704715	0.801595	-5.93827
hsa-miR-17_002308	-0.100966	20.7254	-0.391534	0.695714	0.801595	-5.95134
hsa-miR-26a_000405	-0.0360651	27.0569	-0.13002	0.896654	0.933706	-5.98587
hsa-miR-454_002323	2.66908e-05	12.7622	4.13205e-05	0.999967	0.999967	-6.01088
hsa-miR-720_002895	0.067622	22.7658	0.310889	0.756099	0.843084	-6.03637
hsa-miR-548a_001538	-0.0321895	28.8724	-0.182423	0.85538	0.913372	-6.03918
hsa-miR-197_000497	-0.0596368	18.3436	-0.119102	0.905278	0.934959	-6.04979
hsa-miR-23a#_002439	-0.0366996	26.2183	-0.0921409	0.92665	0.942272	-6.05705
hsa-miR-296_000527	0.114342	25.1345	0.418648	0.675732	0.801595	-6.06358
hsa-miR-324-3p_002161	0.32318	17.7396	0.377327	0.706167	0.801595	-6.06835
hsa-miR-942_002187	0.0779599	25.9963	0.255749	0.798312	0.878366	-6.07114
hsa-miR-302c_000533	-0.1104	9.87447	-0.445656	0.656105	0.795205	-6.08564
hsa-miR-661_001606	0.0979727	22.2553	0.4453	0.65636	0.795205	-6.08961
hsa-miR-372_000560	-0.064216	24.4809	-0.201167	0.840692	0.906057	-6.10663
hsa-miR-25_000403	-0.0674041	24.3046	-0.156473	0.87575	0.919537	-6.14538
hsa-miR-638_001582	0.00227109	26.5603	0.0139861	0.988849	0.99676	-6.1622
hsa-miR-520c-3p_002400	-0.0501345	18.6936	-0.0912854	0.927316	0.942272	-6.17179
hsa-miR-30a-5p_000417	-0.0304551	22.5643	-0.162023	0.871375	0.919537	-6.1748
