# Supplementary material for: MicroRNA-15a-5p mediates abdominal aortic aneurysm progression and serves as a potential diagnostic and prognostic circulating biomarker
Source: Commun Med (Lond). 2025 Jun 6;5:218. doi: 10.1038/s43856-025-00892-w (PMC12144292; doi:10.1038/s43856-025-00892-w)
Supplement: Supplementary file 5 — Supplemental Data 2 [file 43856_2025_892_MOESM5_ESM.xlsx]

## Sheet: mimicvsctrl_deg
gene_id	mimic_1	mimic_2	mimic_3	ctrl_1	ctrl_2	ctrl_3	mimic	ctrl	log2FoldChange	pvalue	padj	gene_name	gene_chr	gene_start	gene_end	gene_strand	gene_length	gene_biotype	gene_description	tf_family	mimic_1_count	mimic_2_count	mimic_3_count	ctrl_1_count	ctrl_2_count	ctrl_3_count	mimic_1_fpkm	mimic_2_fpkm	mimic_3_fpkm	ctrl_1_fpkm	ctrl_2_fpkm	ctrl_3_fpkm
ENSG00000149948	8555.48	8897.34	8823.25	564.261	612.917	599.616	8758.69	592.265	3.88617	0	0	HMGA2	12	65824131	65966295	+	15403	protein_coding	high mobility group AT-hook 2 [Source:HGNC Symbol;Acc:HGNC:5009]	HMGI/HMGY	8165	8105	8591	612	737	562	33.339	34.7625	34.5118	2.19341	2.38286	2.33111
ENSG00000125538	19969.4	18640	17920.7	2353.85	2183.88	2006.9	18843.4	2181.54	3.1102	6.28183e-268	5.1844e-264	IL1B	2	112829751	112836903	-	3096	protein_coding	interleukin 1 beta [Source:HGNC Symbol;Acc:HGNC:5992]	-	19058	16980	17449	2553	2626	1881	387.149	362.327	348.738	45.5223	42.2406	38.8168
ENSG00000163735	5754.65	5795.07	5494.63	847.313	839.954	761.79	5681.45	816.352	2.7977	1.75486e-239	9.65526e-236	CXCL5	4	73995642	73998779	-	2538	protein_coding	C-X-C motif chemokine ligand 5 [Source:HGNC Symbol;Acc:HGNC:10642]	-	5492	5279	5350	919	1010	714	136.094	137.412	130.434	19.9893	19.8183	17.9738
ENSG00000136244	9465	10180.6	9919.1	1754.56	1868.69	1691.09	9854.9	1771.44	2.47525	9.92227e-210	4.09442e-206	IL6	7	22725884	22732002	+	2069	protein_coding	interleukin 6 [Source:HGNC Symbol;Acc:HGNC:6018]	-	9033	9274	9658	1903	2247	1585	274.583	296.122	288.839	50.7753	54.0852	48.9442
ENSG00000129009	1015.34	914.433	810.33	7330.78	6829.41	7454.66	913.368	7204.95	-2.97979	2.2093e-197	7.29334e-194	ISLR	15	74173671	74176872	+	2671	protein_coding	immunoglobulin superfamily containing leucine rich repeat [Source:HGNC Symbol;Acc:HGNC:6133]	-	969	833	789	7951	8212	6987	22.8166	20.6032	18.2781	164.332	153.113	167.128
ENSG00000019991	59.726	71.3543	73.9465	1534.2	1385.51	1336.87	68.3423	1418.86	-4.37618	1.90301e-190	5.23517e-187	HGF	7	81699008	81770438	-	9817	protein_coding	hepatocyte growth factor [Source:HGNC Symbol;Acc:HGNC:4893]	-	57	65	72	1664	1666	1253	0.365172	0.43742	0.453819	9.35726	8.45147	8.15464
ENSG00000166311	102.687	104.287	104.758	1526.82	1812.97	1913.01	103.91	1750.93	-4.07442	4.23567e-186	9.98772e-183	SMPD1	11	6390431	6394998	+	2750	protein_coding	sphingomyelin phosphodiesterase 1 [Source:HGNC Symbol;Acc:HGNC:11120]	-	98	95	102	1656	2180	1793	2.24127	2.2822	2.29507	33.2431	39.4784	41.6562
ENSG00000113643	190.704	201.988	221.839	2047.75	1826.28	1828.72	204.844	1900.92	-3.21368	5.61797e-172	1.15913e-168	RARS	5	168486445	168519299	+	3421	protein_coding	arginyl-tRNA synthetase [Source:HGNC Symbol;Acc:HGNC:9870]	-	182	184	216	2221	2196	1714	3.34595	3.55327	3.90688	35.8402	31.968	32.0103
ENSG00000011426	52.3912	39.5193	39.0273	958.875	989.648	949.57	43.646	966.031	-4.4676	2.80548e-153	5.14525e-150	ANLN	7	36389806	36453791	+	6012	protein_coding	anillin actin binding protein [Source:HGNC Symbol;Acc:HGNC:14082]	-	50	36	38	1040	1190	890	0.523061	0.395592	0.391105	9.54968	9.85744	9.45809
ENSG00000108342	1578.02	1834.36	1835.31	107.873	159.674	125.898	1749.23	131.149	3.73203	1.91093e-152	3.15419e-149	CSF3	17	40015361	40017813	+	2220	protein_coding	colony stimulating factor 3 [Source:HGNC Symbol;Acc:HGNC:2438]	-	1506	1671	1787	117	192	118	42.6652	49.7264	49.8082	2.90943	4.30709	3.39595
ENSG00000090621	1324.45	1316.21	1237.58	5637.08	5325.81	5624.87	1292.75	5529.25	-2.09666	3.88393e-151	5.82801e-148	PABPC4	1	39560816	39576790	-	6782	protein_coding	poly(A) binding protein cytoplasmic 4 [Source:HGNC Symbol;Acc:HGNC:8557]	-	1264	1199	1205	6114	6404	5272	11.7217	11.6795	10.9941	49.7671	47.0251	49.6649
ENSG00000174807	2693.96	2740.01	2713.43	10084.8	10091.1	10797.4	2715.8	10324.4	-1.92653	1.44571e-149	1.98857e-146	CD248	11	66314487	66317044	-	2558	protein_coding	CD248 molecule [Source:HGNC Symbol;Acc:HGNC:18219]	-	2571	2496	2642	10938	12134	10120	63.2125	64.4626	63.9089	236.054	236.232	252.762
ENSG00000156273	3478.78	3580.89	3633.65	795.681	837.459	810.869	3564.44	814.67	2.12903	2.08099e-149	2.64222e-146	BACH1	21	29194071	29630751	+	7717	protein_coding	BTB domain and CNC homolog 1 [Source:HGNC Symbol;Acc:HGNC:935]	TF_bZIP	3320	3262	3538	863	1007	760	27.0577	27.9254	28.3686	6.17357	6.49856	6.29213
ENSG00000120937	1054.11	907.847	1039.36	67.3056	54.8881	51.2128	1000.44	57.8021	4.11026	6.80291e-149	8.02063e-146	NPPB	1	11857464	11858931	-	694	protein_coding	natriuretic peptide B [Source:HGNC Symbol;Acc:HGNC:7940]	-	1006	827	1012	73	66	48	91.1675	78.7245	90.2298	5.80681	4.7361	4.4189
ENSG00000124875	17368.7	16521.3	15534.9	4143.44	4310.38	4068.21	16475	4174.01	1.98059	1.30579e-141	1.43689e-138	CXCL6	4	73836497	73849064	+	2183	protein_coding	C-X-C motif chemokine ligand 6 [Source:HGNC Symbol;Acc:HGNC:10643]	-	16576	15050	15126	4494	5183	3813	477.559	455.456	428.745	113.646	118.24	111.595
ENSG00000158270	448.469	500.578	470.382	2386.12	2632.96	2499.82	473.143	2506.3	-2.40578	5.34972e-137	5.5189e-134	COLEC12	18	316740	500722	-	7340	protein_coding	collectin subfamily member 12 [Source:HGNC Symbol;Acc:HGNC:16016]	-	428	456	458	2588	3166	2343	3.66732	4.10424	3.86099	19.4645	21.4808	20.3943
ENSG00000090339	10338.9	11740.5	12341.9	2410.09	2627.97	2493.42	11473.8	2510.5	2.19214	3.12647e-126	3.03562e-123	ICAM1	19	10270835	10286615	+	3706	protein_coding	intercellular adhesion molecule 1 [Source:HGNC Symbol;Acc:HGNC:5344]	-	9867	10695	12017	2614	3160	2337	167.448	190.651	200.641	38.9381	42.4637	40.2889
ENSG00000131747	133.074	113.069	143.785	1089.8	1075.31	1086.14	129.976	1083.75	-3.05759	3.85512e-126	3.53515e-123	TOP2A	17	40388516	40417950	-	6437	protein_coding	DNA topoisomerase II alpha [Source:HGNC Symbol;Acc:HGNC:11989]	-	127	103	140	1182	1293	1018	1.24086	1.0571	1.34578	10.137	10.0035	10.1041
ENSG00000101152	537.534	541.195	523.788	2336.33	2297.81	2200.01	534.172	2278.05	-2.09281	6.92572e-120	6.01663e-117	DNAJC5	20	63895182	63936031	+	5287	protein_coding	DnaJ heat shock protein family (Hsp40) member C5 [Source:HGNC Symbol;Acc:HGNC:16235]	-	513	493	510	2534	2763	2062	6.10252	6.16029	5.96884	26.4589	26.026	24.9179
ENSG00000143320	322.73	217.356	218.758	2636.9	2392.62	2315.24	252.948	2448.26	-3.27445	4.04999e-118	3.34246e-115	CRABP2	1	156699606	156705816	-	1100	protein_coding	cellular retinoic acid binding protein 2 [Source:HGNC Symbol;Acc:HGNC:2339]	-	308	198	213	2860	2877	2170	17.61	11.8915	11.9816	143.532	130.252	126.037
ENSG00000117399	74.3955	43.9104	58.541	879.583	805.025	869.55	58.949	851.386	-3.84839	1.59836e-116	1.25631e-113	CDC20	1	43358955	43363203	+	2038	protein_coding	cell division cycle 20 [Source:HGNC Symbol;Acc:HGNC:1723]	-	71	40	57	954	968	815	2.19107	1.29664	1.73061	25.8416	23.6541	25.5497
ENSG00000003989	1855.7	1826.67	1772.66	284.896	349.288	272.068	1818.34	302.084	2.58531	6.46004e-114	4.84679e-111	SLC7A2	8	17497088	17570573	+	7905	protein_coding	solute carrier family 7 member 2 [Source:HGNC Symbol;Acc:HGNC:11060]	-	1771	1664	1726	309	420	255	14.0902	13.9064	13.5104	2.1579	2.64596	2.06096
ENSG00000136048	5506.32	5104.58	4831.17	1404.2	1420.44	1363.54	5147.36	1396.06	1.88215	8.30806e-108	5.9623e-105	DRAM1	12	101877351	102012130	+	4180	protein_coding	DNA damage regulated autophagy modulator 1 [Source:HGNC Symbol;Acc:HGNC:25645]	-	5255	4650	4704	1523	1708	1278	79.0675	73.4921	69.6338	20.114	20.3492	19.5338
ENSG00000148677	2354.46	2910.16	3426.19	285.818	357.604	349.954	2896.94	331.125	3.12918	8.5446e-105	5.87655e-102	ANKRD1	10	90912096	90921276	-	1979	protein_coding	ankyrin repeat domain 1 [Source:HGNC Symbol;Acc:HGNC:15819]	-	2247	2651	3336	310	430	328	71.4099	88.4968	104.306	8.64749	10.8208	10.5891
ENSG00000213465	32.4825	28.5417	13.3514	705.326	628.718	691.372	24.7919	675.139	-4.77281	2.60151e-104	1.71762e-101	ARL2	11	65014113	65022184	+	2084	protein_coding	ADP ribosylation factor like GTPase 2 [Source:HGNC Symbol;Acc:HGNC:693]	-	31	26	13	765	756	648	0.935546	0.824213	0.385989	20.2646	18.0659	19.866
ENSG00000173918	6750.08	7078.35	7166.65	2240.45	2341.06	2246.96	6998.36	2276.16	1.62019	1.29237e-103	8.20458e-101	C1QTNF1	17	79022814	79049788	+	4854	protein_coding	C1q and TNF related 1 [Source:HGNC Symbol;Acc:HGNC:14324]	-	6442	6448	6978	2430	2815	2106	83.4684	87.7585	88.9529	27.6364	28.8812	27.7199
ENSG00000134954	6508.04	7437.32	7287.84	1756.4	1878.67	1953.55	7077.73	1862.87	1.926	1.42422e-103	8.70675e-101	ETS1	11	128458761	128587558	-	7149	protein_coding	ETS proto-oncogene 1, transcription factor [Source:HGNC Symbol;Acc:HGNC:3488]	ETS	6211	6775	7096	1905	2259	1831	54.6409	62.6077	61.4182	14.7104	15.7365	16.3635
ENSG00000116237	748.146	800.266	698.383	2935.63	2812.6	2947.93	748.932	2898.72	-1.95283	4.45275e-103	2.6249e-100	ICMT	1	6221193	6235972	-	4910	protein_coding	isoprenylcysteine carboxyl methyltransferase [Source:HGNC Symbol;Acc:HGNC:5350]	-	714	729	680	3184	3382	2763	9.14572	9.80866	8.56952	35.7986	34.3027	35.9527
ENSG00000106366	212492	227130	230185	68765.1	74188.7	74888	223269	72613.9	1.62047	7.81548e-102	4.44836e-99	SERPINE1	7	101127089	101139266	+	3190	protein_coding	serpin family E member 1 [Source:HGNC Symbol;Acc:HGNC:8583]	-	202794	206903	224126	74583	89208	70190	3998.21	4284.89	4347.41	1290.69	1392.67	1405.78
ENSG00000119900	2194.14	2289.93	2189.64	608.517	564.682	546.269	2224.57	573.156	1.9558	5.00567e-101	2.75412e-98	OGFRL1	6	71288803	71308950	+	9075	protein_coding	opioid growth factor receptor like 1 [Source:HGNC Symbol;Acc:HGNC:21378]	-	2094	2086	2132	660	679	512	14.5121	15.1856	14.5368	4.01487	3.72614	3.60459
ENSG00000143549	2196.24	1984.75	1792.18	9621.02	8545.07	8345.55	1991.05	8837.21	-2.15016	5.71199e-101	3.04136e-98	TPM3	1	154155304	154194648	-	8389	protein_coding	tropomyosin 3 [Source:HGNC Symbol;Acc:HGNC:12012]	-	2096	1808	1745	10435	10275	7822	15.7138	14.2381	12.8711	68.6684	60.9969	59.5717
ENSG00000159167	3357.23	3765.31	3931.49	903.555	954.72	885.554	3684.68	914.61	2.00966	2.9975e-100	1.54615e-97	STC1	8	23841915	23854807	-	4149	protein_coding	stanniocalcin 1 [Source:HGNC Symbol;Acc:HGNC:11373]	-	3204	3430	3828	980	1148	830	48.568	54.6153	57.0897	13.0394	13.7795	12.7811
ENSG00000112576	156.126	142.709	175.623	1056.61	1046.2	953.838	158.152	1018.88	-2.68673	4.85139e-98	2.42658e-95	CCND3	6	41934933	42050357	-	5802	protein_coding	cyclin D3 [Source:HGNC Symbol;Acc:HGNC:1585]	-	149	130	171	1146	1258	894	1.61514	1.48023	1.82368	10.9039	10.7979	9.84446
ENSG00000008283	224.234	192.108	187.947	1117.46	1079.47	1113.88	201.43	1103.6	-2.45351	3.18156e-96	1.54455e-93	CYB561	17	63432304	63446378	-	5320	protein_coding	cytochrome b561 [Source:HGNC Symbol;Acc:HGNC:2571]	-	214	175	183	1212	1298	1044	2.5299	2.17315	2.12847	12.5767	12.1506	12.5378
ENSG00000073756	4062.41	4265.89	4103	1059.37	1229.16	1064.8	4143.77	1117.78	1.88919	1.48112e-95	6.98498e-93	PTGS2	1	186671791	186680427	-	5269	protein_coding	prostaglandin-endoperoxide synthase 2 [Source:HGNC Symbol;Acc:HGNC:9605]	-	3877	3886	3995	1149	1478	998	46.2774	48.7235	46.9156	12.0383	13.9695	12.1014
ENSG00000128342	2432	2563.27	2508.02	517.239	626.223	503.592	2501.1	549.018	2.18511	3.85625e-95	1.76809e-92	LIF	22	30240447	30246851	-	3969	protein_coding	LIF, interleukin 6 family cytokine [Source:HGNC Symbol;Acc:HGNC:6596]	-	2321	2335	2442	561	753	472	36.7786	38.866	38.0709	7.8029	9.44822	7.59789
ENSG00000148926	2938.1	2792.7	2602.51	721.922	747.642	658.297	2777.77	709.287	1.96799	1.75752e-93	7.84046e-91	ADM	11	10304680	10307397	+	2718	protein_coding	adrenomedullin [Source:HGNC Symbol;Acc:HGNC:259]	-	2804	2544	2534	783	899	617	64.8829	61.8346	57.6881	15.9033	16.472	14.5033
ENSG00000100568	469.425	472.036	447.787	1747.18	1740.62	1711.36	463.083	1733.05	-1.90433	3.04137e-93	1.32107e-90	VTI1B	14	67647075	67674831	-	5789	protein_coding	vesicle transport through interaction with t-SNAREs 1B [Source:HGNC Symbol;Acc:HGNC:17793]	-	448	430	436	1895	2093	1604	4.86716	4.90714	4.66028	18.0709	18.0054	17.7024
ENSG00000164938	2024.4	2150.51	2209.15	325.464	436.61	418.238	2128.02	393.437	2.43517	3.81873e-93	1.6162e-90	TP53INP1	8	94925972	94949411	-	5676	protein_coding	tumor protein p53 inducible nuclear protein 1 [Source:HGNC Symbol;Acc:HGNC:18022]	-	1932	1959	2151	353	525	392	21.4075	22.8011	23.4491	3.43326	4.60631	4.41241
ENSG00000166851	44.0086	39.5193	31.8381	597.453	523.1	597.482	38.4553	572.678	-3.89718	1.31706e-92	5.43484e-90	PLK1	16	23677656	23690367	+	4760	protein_coding	polo like kinase 1 [Source:HGNC Symbol;Acc:HGNC:9077]	-	42	36	31	648	629	560	0.554937	0.499642	0.40298	7.51523	6.58082	7.51646
ENSG00000169429	72296.7	58845.4	52942.6	10681.3	9361.74	7766.2	61361.6	9269.75	2.72663	1.66266e-92	6.69362e-90	CXCL8	4	73740506	73743716	+	2274	protein_coding	C-X-C motif chemokine ligand 8 [Source:HGNC Symbol;Acc:HGNC:6025]	-	68997	53605	51549	11585	11257	7279	1908.28	1557.32	1402.68	281.242	246.529	204.51
ENSG00000167779	4059.27	3394.27	3045.16	15409.3	15591.5	15452.4	3499.57	15484.4	-2.14559	1.01542e-91	3.99058e-89	IGFBP6	12	53097436	53102345	+	1346	protein_coding	insulin like growth factor binding protein 6 [Source:HGNC Symbol;Acc:HGNC:5475]	-	3874	3092	2965	16713	18748	14483	181.016	151.76	136.304	685.463	693.659	687.457
ENSG00000133805	695.755	659.753	684.005	57.1637	76.5106	87.4885	679.838	73.7209	3.21114	3.16027e-91	1.2131e-88	AMPD3	11	10308313	10507579	+	6793	protein_coding	adenosine monophosphate deaminase 3 [Source:HGNC Symbol;Acc:HGNC:470]	-	664	601	666	62	92	82	6.14763	5.84489	6.06655	0.503854	0.674469	0.771231
ENSG00000028277	1238.53	1815.69	2090.02	96.8094	146.368	128.032	1714.75	123.737	3.79107	4.40508e-88	1.65251e-85	POU2F2	19	42086110	42196585	-	9072	protein_coding	POU class 2 homeobox 2 [Source:HGNC Symbol;Acc:HGNC:9213]	Pou	1182	1654	2035	105	176	120	8.19437	12.0447	13.88	0.638941	0.966152	0.845105
ENSG00000089685	94.3042	54.888	56.4869	947.811	776.749	813.003	68.5597	845.854	-3.62356	8.02692e-87	2.94427e-84	BIRC5	17	78214186	78225636	+	3815	protein_coding	baculoviral IAP repeat containing 5 [Source:HGNC Symbol;Acc:HGNC:593]	-	90	50	55	1028	934	762	1.48371	0.865843	0.892066	14.8755	12.1924	12.7612
ENSG00000125845	1503.63	1621.39	1732.61	346.67	390.87	384.096	1619.21	373.878	2.11464	1.27768e-86	4.58466e-84	BMP2	20	6767664	6780280	+	3601	protein_coding	bone morphogenetic protein 2 [Source:HGNC Symbol;Acc:HGNC:1069]	-	1435	1477	1687	376	470	360	25.0628	27.097	28.9882	5.7642	6.49996	6.38722
ENSG00000148154	4975.07	5587.59	5986.58	1413.42	1567.64	1451.03	5516.42	1477.36	1.90034	5.10989e-86	1.79455e-83	UGCG	9	111896766	111935369	+	4615	protein_coding	UDP-glucose ceramide glucosyltransferase [Source:HGNC Symbol;Acc:HGNC:12524]	-	4748	5090	5829	1533	1885	1360	64.7054	72.8635	78.154	18.3377	20.3412	18.8278
ENSG00000115758	931.516	803.56	705.573	4345.36	3716.59	3786.54	813.549	3949.5	-2.2795	1.26943e-85	4.36526e-83	ODC1	2	10439968	10448504	-	2968	protein_coding	ornithine decarboxylase 1 [Source:HGNC Symbol;Acc:HGNC:8109]	-	889	732	687	4713	4469	3549	18.8382	16.2934	14.3226	87.6613	74.9864	76.3967
ENSG00000008517	1462.76	1424.89	1461.47	365.11	398.354	387.297	1449.71	383.587	1.91783	2.27584e-85	7.66631e-83	IL32	16	3065297	3082192	+	3209	protein_coding	interleukin 32 [Source:HGNC Symbol;Acc:HGNC:16830]	-	1396	1298	1423	396	479	363	27.3601	26.722	27.4387	6.8124	7.43365	7.22719
ENSG00000115009	677.942	569.737	478.598	37.8018	40.7502	35.2088	575.426	37.9203	3.91821	6.02537e-84	1.9891e-81	CCL20	2	227805739	227817564	+	1594	protein_coding	C-C motif chemokine ligand 20 [Source:HGNC Symbol;Acc:HGNC:10619]	-	647	519	466	41	49	33	25.528	21.5101	18.0895	1.41994	1.53089	1.32269
ENSG00000134057	128.882	129.536	122.217	869.441	750.969	757.522	126.878	792.644	-2.64372	1.08425e-82	3.50914e-80	CCNB1	5	69167010	69178245	+	2558	protein_coding	cyclin B1 [Source:HGNC Symbol;Acc:HGNC:1579]	-	123	118	119	943	903	710	3.02417	3.04751	2.87856	20.351	17.5802	17.7333
ENSG00000182934	1152.61	1121.91	1096.87	3368.97	3205.13	3346.97	1123.8	3307.02	-1.55704	1.77297e-82	5.62781e-80	SRPRA	11	126262919	126269144	-	4167	protein_coding	SRP receptor subunit alpha [Source:HGNC Symbol;Acc:HGNC:11307]	-	1100	1022	1068	3654	3854	3137	16.6024	16.2028	15.859	48.4083	46.06	48.0976
ENSG00000166920	815.207	581.812	557.68	43.3338	46.5717	40.5434	651.566	43.483	3.90102	2.83898e-82	8.84156e-80	C15orf48	15	45430529	45448761	+	1405	protein_coding	chromosome 15 open reading frame 48 [Source:HGNC Symbol;Acc:HGNC:29898]	-	778	530	543	47	56	38	34.8261	24.9209	23.914	1.8467	1.98494	1.72798
ENSG00000012660	1169.37	1137.28	1131.79	3354.22	3229.25	3225.34	1146.15	3269.6	-1.51234	2.59235e-80	7.92394e-78	ELOVL5	6	53267398	53349179	-	3813	protein_coding	ELOVL fatty acid elongase 5 [Source:HGNC Symbol;Acc:HGNC:21308]	-	1116	1036	1102	3638	3883	3023	18.4077	17.9497	17.8831	52.6708	50.715	50.6528
ENSG00000137331	9385.36	9327.66	9264.88	3797.7	3759.83	3839.89	9325.97	3799.14	1.29567	6.52122e-80	1.95708e-77	IER3	6	30743199	30744554	-	1356	protein_coding	immediate early response 3 [Source:HGNC Symbol;Acc:HGNC:5392]	-	8957	8497	9021	4119	4521	3599	415.436	413.971	411.646	167.69	166.039	169.572
ENSG00000167778	213.756	169.055	195.137	1138.66	1097.76	965.574	192.649	1067.33	-2.46962	1.38416e-79	4.07982e-77	SPRYD3	12	53064316	53079420	-	3479	protein_coding	SPRY domain containing 3 [Source:HGNC Symbol;Acc:HGNC:25920]	-	204	154	190	1235	1320	905	3.68788	2.92435	3.37931	19.5969	18.8954	16.6198
ENSG00000197586	208.517	200.89	206.434	905.399	961.373	1011.45	205.28	959.408	-2.22384	2.1216e-79	6.1437e-77	ENTPD6	20	25195693	25226729	+	5327	protein_coding	ectonucleoside triphosphate diphosphohydrolase 6 (putative) [Source:HGNC Symbol;Acc:HGNC:3368]	-	199	183	201	982	1156	948	2.34948	2.26951	2.33476	10.1766	10.8072	11.3699
ENSG00000163376	732.429	680.611	625.464	115.249	103.955	106.693	679.501	108.632	2.64533	7.30846e-78	2.07989e-75	KBTBD8	3	66998307	67011210	+	4736	protein_coding	kelch repeat and BTB domain containing 8 [Source:HGNC Symbol;Acc:HGNC:30691]	-	699	620	609	125	125	100	9.28254	8.64856	7.95673	1.45704	1.31442	1.34903
ENSG00000088325	292.343	287.613	285.516	1127.6	1105.25	1117.08	288.49	1116.64	-1.95252	9.16858e-78	2.56503e-75	TPX2	20	31739271	31801805	+	3605	protein_coding	TPX2, microtubule nucleation factor [Source:HGNC Symbol;Acc:HGNC:1249]	-	279	262	278	1223	1329	1047	4.86744	4.80131	4.77165	18.7282	18.3593	18.5555
ENSG00000148773	40.8651	45.0081	68.8113	575.325	789.224	708.443	51.5615	690.997	-3.74143	1.00689e-77	2.76996e-75	MKI67	10	128096659	128126385	-	12807	protein_coding	marker of proliferation Ki-67 [Source:HGNC Symbol;Acc:HGNC:7107]	-	39	41	67	624	949	664	0.191522	0.211495	0.32371	2.68975	3.69024	3.31248
ENSG00000242485	135.169	141.611	123.244	798.447	747.642	711.644	133.341	752.578	-2.49822	2.64955e-77	7.16944e-75	MRPL20	1	1401908	1407313	-	2788	protein_coding	mitochondrial ribosomal protein L20 [Source:HGNC Symbol;Acc:HGNC:14478]	-	129	129	120	866	899	667	2.91004	3.05676	2.66328	17.1474	16.0584	15.285
ENSG00000122641	6227.22	7559.17	8117.68	1619.02	1865.36	1770.04	7301.36	1751.48	2.05947	2.38718e-76	6.35529e-74	INHBA	7	41667168	41705834	-	8302	protein_coding	inhibin subunit beta A [Source:HGNC Symbol;Acc:HGNC:6066]	-	5943	6886	7904	1756	2243	1659	45.022	54.7959	58.9106	11.6766	13.455	12.7672
ENSG00000142453	656.986	594.985	614.167	2099.38	1995.1	1986.63	622.046	2027.04	-1.70412	3.51896e-76	9.21967e-74	CARM1	19	10871513	10923070	+	4455	protein_coding	coactivator associated arginine methyltransferase 1 [Source:HGNC Symbol;Acc:HGNC:23393]	-	627	542	598	2277	2399	1862	8.85159	8.03739	8.30582	28.2156	26.8175	26.7033
ENSG00000163739	19383.7	19622.4	18793.7	7027.44	7522.99	6624.58	19266.6	7058.34	1.44847	3.65848e-76	9.43544e-74	CXCL1	4	73869393	73871242	+	1296	protein_coding	C-X-C motif chemokine ligand 1 [Source:HGNC Symbol;Acc:HGNC:4602]	-	18499	17875	18299	7622	9046	6209	897.728	911.181	873.678	324.667	347.606	306.09
ENSG00000167900	130.978	108.678	97.5683	1071.36	815.836	825.806	112.408	904.333	-3.00844	5.86122e-76	1.48839e-73	TK1	17	78174075	78187233	-	1861	protein_coding	thymidine kinase 1 [Source:HGNC Symbol;Acc:HGNC:11830]	-	125	99	95	1162	981	774	4.2244	3.51441	3.15868	34.4694	26.2518	26.5722
ENSG00000113389	157.174	125.145	138.65	745.894	785.897	824.739	140.323	785.51	-2.48338	9.73704e-76	2.43515e-73	NPR3	5	32689070	32791724	+	9866	protein_coding	natriuretic peptide receptor 3 [Source:HGNC Symbol;Acc:HGNC:7945]	-	150	114	135	809	945	773	0.956206	0.763357	0.846685	4.5267	4.77009	5.00577
ENSG00000196083	2630.04	2480.94	2598.4	822.419	809.183	888.755	2569.79	840.119	1.61419	1.10779e-75	2.72914e-73	IL1RAP	3	190514051	190659750	+	11558	protein_coding	interleukin 1 receptor accessory protein [Source:HGNC Symbol;Acc:HGNC:5995]	-	2510	2260	2530	892	973	833	13.6582	12.9178	13.5446	4.26046	4.19243	4.60463
ENSG00000118217	347.878	374.336	365.624	1312	1315.65	1269.65	362.613	1299.1	-1.8415	6.153e-75	1.49355e-72	ATF6	1	161766294	161964070	+	7890	protein_coding	activating transcription factor 6 [Source:HGNC Symbol;Acc:HGNC:791]	TF_bZIP	332	341	356	1423	1582	1190	2.64644	2.85523	2.79191	9.9564	9.9854	9.63612
ENSG00000179222	2529.45	2441.42	2395.04	6856.87	6293	6561.64	2455.3	6570.5	-1.42005	1.58822e-74	3.7993e-72	MAGED1	X	51803007	51902357	+	6016	protein_coding	MAGE family member D1 [Source:HGNC Symbol;Acc:HGNC:6813]	-	2414	2224	2332	7437	7567	6150	25.2366	24.4225	23.9856	68.244	62.64	65.313
ENSG00000178343	628.694	636.7	581.302	97.7314	102.291	76.8191	615.565	92.2807	2.72923	1.43936e-73	3.39402e-71	SHISA3	4	42397839	42402487	+	1971	protein_coding	shisa family member 3 [Source:HGNC Symbol;Acc:HGNC:25159]	-	600	580	566	106	123	72	19.1455	19.4404	17.7688	2.96889	3.10781	2.33388
ENSG00000196549	5002.31	6570.09	6475.45	1233.63	1436.24	1400.88	6015.95	1356.92	2.14841	2.12165e-73	4.93238e-71	MME	3	155024124	155183729	+	9620	protein_coding	membrane metalloendopeptidase [Source:HGNC Symbol;Acc:HGNC:7154]	-	4774	5985	6305	1338	1727	1313	31.2111	41.101	40.5545	7.67813	8.94033	8.72011
ENSG00000115963	12095	12543	12354.2	4879.2	4746.99	4345.62	12330.7	4657.27	1.40443	9.71035e-73	2.2261e-70	RND3	2	150468195	150539011	-	3594	protein_coding	Rho family GTPase 3 [Source:HGNC Symbol;Acc:HGNC:671]	-	11543	11426	12029	5292	5708	4073	201.996	210.029	207.1	81.2861	79.0937	72.405
ENSG00000139645	272.434	331.523	327.624	1274.2	1476.99	1500.11	310.527	1417.1	-2.19026	1.08498e-72	2.45324e-70	ANKRD52	12	56237807	56258391	-	8820	protein_coding	ankyrin repeat domain 52 [Source:HGNC Symbol;Acc:HGNC:26614]	-	260	302	319	1382	1776	1406	1.85398	2.26205	2.23795	8.64995	10.0279	10.1847
ENSG00000112096	42926.2	46372.6	44162.5	12730.9	15300.5	12485.2	44487.1	13505.5	1.71971	3.7005e-72	8.25412e-70	SOD2	6	159669057	159745186	-	16493	protein_coding	superoxide dismutase 2 [Source:HGNC Symbol;Acc:HGNC:11180]	-	40967	42243	43000	13808	18398	11702	156.22	169.207	161.324	46.2174	55.5529	45.3307
ENSG00000159200	2864.75	2866.25	2679.53	1002.21	984.659	935.7	2803.51	974.189	1.5243	1.7093e-71	3.76183e-69	RCAN1	21	34513142	34615142	-	6990	protein_coding	regulator of calcineurin 1 [Source:HGNC Symbol;Acc:HGNC:3040]	-	2734	2611	2609	1087	1184	877	24.5993	24.6771	23.0954	8.58473	8.4355	8.01594
ENSG00000100258	703.09	721.228	692.221	2079.1	2042.5	2174.41	705.513	2098.67	-1.57255	2.12726e-71	4.62008e-69	LMF2	22	50502949	50507691	-	3054	protein_coding	lipase maturation factor 2 [Source:HGNC Symbol;Acc:HGNC:25096]	-	671	657	674	2255	2456	2038	13.8183	14.2122	13.6559	40.7617	40.0493	42.6351
ENSG00000132003	869.694	953.953	1019.85	165.959	196.266	209.119	947.831	190.448	2.31721	1.67964e-70	3.60055e-68	ZSWIM4	19	13795460	13832230	+	4713	protein_coding	zinc finger SWIM-type containing 4 [Source:HGNC Symbol;Acc:HGNC:25704]	-	830	869	993	180	236	196	11.076	12.1811	13.0371	2.10838	2.49374	2.657
ENSG00000174307	741.859	760.747	750.762	2213.71	2193.03	2084.79	751.123	2163.84	-1.52683	2.43523e-69	5.15333e-67	PHLDA3	1	201464383	201469237	-	3138	protein_coding	pleckstrin homology like domain family A member 3 [Source:HGNC Symbol;Acc:HGNC:8934]	-	708	693	731	2401	2637	1954	14.19	14.5896	14.4143	42.239	41.8498	39.7836
ENSG00000170445	310.156	334.817	347.138	1264.05	1178.43	1187.5	330.703	1209.99	-1.87134	3.0014e-69	6.27102e-67	HARS	5	140673904	140691862	-	7853	protein_coding	histidyl-tRNA synthetase [Source:HGNC Symbol;Acc:HGNC:4816]	-	296	305	338	1371	1417	1113	2.3706	2.56583	2.66324	9.63776	8.98608	9.05507
ENSG00000119403	112.117	94.4073	96.5412	652.772	574.661	600.683	101.022	609.372	-2.5919	2.39739e-68	4.94641e-66	PHF19	9	120855652	120894896	-	6733	protein_coding	PHD finger protein 19 [Source:HGNC Symbol;Acc:HGNC:24566]	-	107	86	94	708	691	563	0.999486	0.843827	0.86387	5.80496	5.111	5.34235
ENSG00000122359	1334.93	1393.06	1327.96	3720.25	3458.78	3589.16	1351.98	3589.4	-1.4087	9.86379e-68	1.99057e-65	ANXA11	10	80150889	80205572	-	8513	protein_coding	annexin A11 [Source:HGNC Symbol;Acc:HGNC:535]	-	1274	1269	1293	4035	4159	3364	9.41214	9.84788	9.39821	26.1659	24.33	25.2468
ENSG00000138411	1994.01	1894.73	1906.18	657.382	683.606	660.431	1931.64	667.14	1.53335	9.88894e-68	1.99057e-65	HECW2	2	196189099	196593692	-	23683	protein_coding	HECT, C2 and WW domain containing E3 ubiquitin protein ligase 2 [Source:HGNC Symbol;Acc:HGNC:29853]	-	1903	1726	1856	713	822	619	5.05363	4.81468	4.8492	1.66199	1.72851	1.66988
ENSG00000197632	5607.95	4888.32	4321.76	1356.25	1225	1122.41	4939.35	1234.56	1.99982	2.20336e-67	4.38177e-65	SERPINB2	18	63871692	63903890	+	2748	protein_coding	serpin family B member 2 [Source:HGNC Symbol;Acc:HGNC:8584]	-	5352	4453	4208	1471	1473	1052	122.49	107.053	94.7519	29.5509	26.6945	24.4586
ENSG00000167645	359.404	287.613	297.84	1472.43	1284.05	1295.26	314.952	1350.58	-2.10002	9.65217e-67	1.89665e-64	YIF1B	19	38305104	38317273	-	3193	protein_coding	Yip1 interacting factor homolog B, membrane trafficking protein [Source:HGNC Symbol;Acc:HGNC:30511]	-	343	262	290	1597	1544	1214	6.75611	5.42083	5.61989	27.6109	24.0815	24.2914
ENSG00000091490	1080.31	1146.06	1196.5	3132.02	3418.03	3521.94	1140.95	3357.33	-1.55688	2.65233e-66	5.15051e-64	SEL1L3	4	25747427	25863760	-	7489	protein_coding	SEL1L family member 3 [Source:HGNC Symbol;Acc:HGNC:29108]	-	1031	1044	1165	3397	4110	3301	8.65837	9.20959	9.62567	25.0407	27.3309	28.1614
ENSG00000221869	7194.36	6781.96	6853.4	2744.78	2914.89	2700.41	6943.24	2786.69	1.31673	1.0361e-65	1.98043e-63	CEBPD	8	47736909	47739086	-	2178	protein_coding	CCAAT enhancer binding protein delta [Source:HGNC Symbol;Acc:HGNC:1835]	C/EBP	6866	6178	6673	2977	3505	2531	198.266	187.393	189.58	75.4563	80.1431	74.2449
ENSG00000125968	267.195	259.071	213.623	1017.88	1031.23	1002.92	246.63	1017.34	-2.04543	1.04385e-65	1.98043e-63	ID1	20	31605283	31606515	+	1233	protein_coding	inhibitor of DNA binding 1, HLH protein [Source:HGNC Symbol;Acc:HGNC:5360]	bHLH	255	236	208	1104	1240	940	13.007	12.6448	10.4383	49.4288	50.0835	48.7076
ENSG00000171848	26.1956	35.1283	23.6218	404.756	386.711	347.82	28.3152	379.762	-3.75143	3.79082e-65	7.11037e-63	RRM2	2	10120698	10131419	+	5323	protein_coding	ribonucleotide reductase regulatory subunit M2 [Source:HGNC Symbol;Acc:HGNC:10452]	-	25	32	23	439	465	326	0.295383	0.397152	0.267362	4.55284	4.35043	3.91285
ENSG00000103335	625.551	818.928	1046.55	4476.28	4963.21	5245.04	830.343	4894.85	-2.55922	3.97452e-65	7.37117e-63	PIEZO1	16	88715338	88785220	-	11292	protein_coding	piezo type mechanosensitive ion channel component 1 [Source:HGNC Symbol;Acc:HGNC:28993]	-	597	746	1019	4855	5968	4916	3.3251	4.36447	5.58383	23.7352	26.3205	27.8146
ENSG00000023445	430.656	331.523	385.138	31.3478	33.2655	30.941	382.439	31.8515	3.58353	5.62502e-65	1.03163e-62	BIRC3	11	102317450	102339403	+	7518	protein_coding	baculoviral IAP repeat containing 3 [Source:HGNC Symbol;Acc:HGNC:591]	-	411	302	375	34	40	29	3.43828	2.6538	3.08644	0.249661	0.264968	0.24645
ENSG00000112984	72.2999	58.1812	63.6761	500.643	450.747	463.049	64.7191	471.48	-2.86358	7.31099e-65	1.3261e-62	KIF20A	5	138178719	138187715	+	3958	protein_coding	kinesin family member 20A [Source:HGNC Symbol;Acc:HGNC:9787]	-	69	53	62	543	542	434	1.09641	0.884634	0.96927	7.57353	6.81961	7.00561
ENSG00000178031	296.534	342.501	352.273	1263.13	1508.59	1592.93	330.436	1454.88	-2.13817	8.35424e-65	1.49886e-62	ADAMTSL1	9	17906563	18910950	+	13652	protein_coding	ADAMTS like 1 [Source:HGNC Symbol;Acc:HGNC:14632]	-	283	312	343	1370	1814	1493	1.30374	1.50981	1.55463	5.53986	6.61724	6.98708
ENSG00000138180	45.0564	31.835	23.6218	479.437	385.88	448.112	33.5044	437.81	-3.70821	2.29317e-64	4.07001e-62	CEP55	10	93496632	93529092	+	3271	protein_coding	centrosomal protein 55 [Source:HGNC Symbol;Acc:HGNC:1161]	-	43	29	23	520	464	420	0.826779	0.585708	0.435087	8.77601	7.06437	8.20354
ENSG00000119314	3428.48	3428.3	3406.67	1358.1	1417.11	1341.13	3421.15	1372.11	1.3176	3.16124e-64	5.55101e-62	PTBP3	9	112217716	112333667	-	8239	protein_coding	polypyrimidine tract binding protein 3 [Source:HGNC Symbol;Acc:HGNC:10253]	-	3272	3123	3317	1473	1704	1257	24.977	25.0415	24.9115	9.86967	10.2999	9.7475
ENSG00000117500	3472.49	3306.45	3297.81	1305.54	1343.93	1342.2	3358.92	1330.56	1.336	4.14353e-64	7.19928e-62	TMED5	1	93149742	93180728	-	9423	protein_coding	transmembrane p24 trafficking protein 5 [Source:HGNC Symbol;Acc:HGNC:24251]	-	3314	3012	3211	1416	1616	1258	22.119	21.1169	21.0853	8.29561	8.5406	8.5295
ENSG00000109805	50.2956	41.7148	51.3517	407.522	396.691	416.104	47.7874	406.772	-3.08675	5.30042e-64	9.1134e-62	NCAPG	4	17810902	17844862	+	4921	protein_coding	non-SMC condensin I complex subunit G [Source:HGNC Symbol;Acc:HGNC:24304]	-	48	38	50	442	477	390	0.613464	0.510145	0.628703	4.95842	4.82726	5.06342
ENSG00000115548	1499.44	1537.96	1460.44	501.565	512.289	502.525	1499.28	505.46	1.56821	5.60822e-64	9.54323e-62	KDM3A	2	86440647	86492716	+	13423	protein_coding	lysine demethylase 3A [Source:HGNC Symbol;Acc:HGNC:20815]	-	1431	1401	1422	544	616	471	6.70489	6.89529	6.5551	2.2373	2.28543	2.24183
ENSG00000176890	247.286	267.853	268.056	1002.21	982.995	922.897	261.065	969.367	-1.89329	1.94884e-63	3.2824e-61	TYMS	18	657604	673578	+	2470	protein_coding	thymidylate synthetase [Source:HGNC Symbol;Acc:HGNC:12441]	-	236	244	261	1087	1182	865	6.0092	6.52614	6.53842	24.2944	23.8318	22.3744
ENSG00000130513	3348.85	3392.08	3521.7	1387.6	1364.72	1387.01	3420.87	1379.78	1.3101	2.04456e-63	3.40883e-61	GDF15	19	18374731	18389176	+	2087	protein_coding	growth differentiation factor 15 [Source:HGNC Symbol;Acc:HGNC:30142]	-	3196	3090	3429	1505	1641	1300	96.3132	97.8137	101.666	39.8097	39.1582	39.7973
ENSG00000145386	112.117	96.6028	71.8924	661.992	594.621	602.817	93.5375	619.81	-2.72961	9.44206e-63	1.55851e-60	CCNA2	4	121816444	121823933	-	2798	protein_coding	cyclin A2 [Source:HGNC Symbol;Acc:HGNC:1578]	-	107	88	70	718	715	565	2.40512	2.07778	1.54803	14.1661	12.7261	12.9013
ENSG00000123416	7314.86	6356.03	5793.5	24538	20714.4	21463.5	6488.13	22238.6	-1.7772	1.53506e-62	2.50869e-60	TUBA1B	12	49127782	49131397	-	3574	protein_coding	tubulin alpha 1b [Source:HGNC Symbol;Acc:HGNC:18809]	-	6981	5790	5641	26614	24908	20117	122.847	107.026	97.6631	411.083	347.073	359.618
ENSG00000128510	4499.36	3813.62	3876.03	1412.5	1333.11	1348.6	4063	1364.74	1.57398	3.55815e-62	5.75793e-60	CPA4	7	130293134	130324180	+	3958	protein_coding	carboxypeptidase A4 [Source:HGNC Symbol;Acc:HGNC:15740]	-	4294	3474	3774	1532	1603	1264	68.2319	57.9853	59.0004	21.3677	20.1694	20.4034
ENSG00000111206	159.269	159.175	104.758	797.525	808.352	837.542	141.067	814.473	-2.5313	5.37781e-62	8.61807e-60	FOXM1	12	2857681	2877155	-	4899	protein_coding	forkhead box M1 [Source:HGNC Symbol;Acc:HGNC:3818]	Fork	152	145	102	865	972	785	1.95136	1.95535	1.28831	9.74727	9.88086	10.2375
ENSG00000115310	6141.3	6330.78	6556.59	14035.5	14021.4	14252.1	6342.89	14103	-1.15275	5.13192e-61	8.14495e-59	RTN4	2	54972187	55112621	-	6644	protein_coding	reticulon 4 [Source:HGNC Symbol;Acc:HGNC:14085]	-	5861	5767	6384	15223	16860	13358	55.4809	57.3435	59.4555	126.487	126.376	128.453
ENSG00000108691	9562.44	8976.38	8820.17	3673.23	3607.64	3247.74	9119.66	3509.54	1.37734	5.91608e-61	9.30008e-59	CCL2	17	34255218	34257203	+	1986	protein_coding	C-C motif chemokine ligand 2 [Source:HGNC Symbol;Acc:HGNC:10618]	-	9126	8177	8588	3984	4338	3044	289.003	272.006	267.573	110.743	108.779	97.9259
ENSG00000156466	1039.44	1006.65	1126.66	263.69	308.537	265.666	1057.58	279.298	1.91848	9.84342e-61	1.53279e-58	GDF6	8	96142330	96160792	-	3701	protein_coding	growth differentiation factor 6 [Source:HGNC Symbol;Acc:HGNC:4221]	-	992	917	1097	286	371	249	16.8575	16.3687	18.3407	4.266	4.99219	4.29846
ENSG00000135069	2424.67	2186.74	2076.66	6410.63	5839.76	6322.64	2229.36	6191.01	-1.47345	3.80021e-60	5.86226e-58	PSAT1	9	78297143	78330093	+	2188	protein_coding	phosphoserine aminotransferase 1 [Source:HGNC Symbol;Acc:HGNC:19129]	-	2314	1992	2022	6953	7022	5926	66.5147	60.1459	57.1825	175.428	159.827	173.04
ENSG00000170312	56.5825	43.9104	41.0814	413.054	376.732	412.903	47.1914	400.896	-3.08569	4.79265e-60	7.32476e-58	CDK1	10	60778331	60794852	+	3931	protein_coding	cyclin dependent kinase 1 [Source:HGNC Symbol;Acc:HGNC:1722]	-	54	40	40	448	453	387	0.863957	0.672234	0.629631	6.29143	5.73893	6.28985
ENSG00000128567	2100.89	2441.42	2585.05	712.702	754.295	711.644	2375.78	726.214	1.70944	7.79619e-60	1.18059e-57	PODXL	7	131500262	131558217	-	6874	protein_coding	podocalyxin like [Source:HGNC Symbol;Acc:HGNC:9171]	-	2005	2224	2517	773	907	667	18.3445	21.3742	22.657	6.20789	6.57104	6.19939
ENSG00000171608	1089.74	1203.14	1204.71	358.656	330.16	307.277	1165.86	332.031	1.81051	8.82395e-60	1.32407e-57	PIK3CD	1	9651732	9729114	+	6332	protein_coding	phosphatidylinositol-4,5-bisphosphate 3-kinase catalytic subunit delta [Source:HGNC Symbol;Acc:HGNC:8977]	-	1040	1096	1173	389	397	288	10.3298	11.4349	11.4627	3.39143	3.12238	2.90592
ENSG00000186281	20.9565	8.78207	8.21628	386.316	314.359	361.69	12.6516	354.122	-4.80333	2.21346e-59	3.29147e-57	GPAT2	2	96021946	96039451	-	5684	protein_coding	glycerol-3-phosphate acyltransferase 2, mitochondrial [Source:HGNC Symbol;Acc:HGNC:27168]	-	20	8	8	419	378	339	0.221298	0.0929822	0.0870893	4.06944	3.31187	3.81046
ENSG00000128245	756.529	772.822	786.708	2017.32	1994.27	2044.24	772.02	2018.61	-1.38647	3.56005e-59	5.24662e-57	YWHAH	22	31944461	31957603	+	2453	protein_coding	tyrosine 3-monooxygenase/tryptophan 5-monooxygenase activation protein eta [Source:HGNC Symbol;Acc:HGNC:12853]	-	722	704	766	2188	2398	1916	18.5115	18.96	19.3224	49.2407	48.6842	49.9034
ENSG00000160211	1559.16	1464.41	1597.04	3742.38	3720.75	3800.41	1540.2	3754.51	-1.28522	1.73199e-58	2.52993e-56	G6PD	X	154531390	154547572	-	3995	protein_coding	glucose-6-phosphate dehydrogenase [Source:HGNC Symbol;Acc:HGNC:4057]	-	1488	1334	1555	4059	4474	3562	23.4254	22.0599	24.0848	56.0889	55.7719	56.9652
ENSG00000138685	2589.17	2564.37	2661.05	5898.92	6475.13	6252.22	2604.86	6208.76	-1.2531	1.7877e-58	2.5884e-56	FGF2	4	122826708	122898236	+	6775	protein_coding	fibroblast growth factor 2 [Source:HGNC Symbol;Acc:HGNC:3676]	-	2471	2336	2591	6398	7786	5860	22.9385	22.7786	23.6639	52.1326	57.2323	55.2612
ENSG00000104368	8750.38	7373.65	6986.92	25502.4	22998.9	22775.8	7703.65	23759	-1.62487	6.10963e-58	8.76917e-56	PLAT	8	42175233	42207724	-	6618	protein_coding	plasminogen activator, tissue type [Source:HGNC Symbol;Acc:HGNC:9051]	-	8351	6717	6803	27660	27655	21347	79.3621	67.0521	63.6067	230.728	208.105	206.083
ENSG00000167552	2802.93	2291.02	2240.99	8221.43	7300.11	7862.23	2444.98	7794.59	-1.67256	8.43093e-58	1.19966e-55	TUBA1A	12	49184796	49189324	-	3421	protein_coding	tubulin alpha 1a [Source:HGNC Symbol;Acc:HGNC:20766]	-	2675	2087	2182	8917	8778	7369	49.1781	40.3026	39.4667	143.893	127.785	137.622
ENSG00000136490	692.612	663.047	658.329	155.817	173.812	171.776	671.329	167.135	2.00602	3.02352e-57	4.26549e-55	LIMD2	17	63695902	63701172	-	4745	protein_coding	LIM domain containing 2 [Source:HGNC Symbol;Acc:HGNC:28142]	-	661	604	641	169	209	161	8.76126	8.40939	8.35893	1.96619	2.19354	2.16781
ENSG00000104951	346.83	408.366	350.219	49.7877	35.7604	36.2757	368.472	40.6079	3.18043	3.66813e-57	5.13103e-55	IL4I1	19	49889654	49929539	-	2563	protein_coding	interleukin 4 induced 1 [Source:HGNC Symbol;Acc:HGNC:19094]	-	331	372	341	54	43	34	8.12233	9.58866	8.23256	1.16311	0.835518	0.847545
ENSG00000196182	1010.1	1027.5	1113.31	290.428	329.328	291.273	1050.3	303.676	1.7882	4.97369e-57	6.8988e-55	STK40	1	36339624	36385896	-	5590	protein_coding	serine/threonine kinase 40 [Source:HGNC Symbol;Acc:HGNC:21373]	-	964	936	1084	315	396	273	10.8459	11.0619	11.999	3.11081	3.52793	3.12021
ENSG00000164932	2768.35	2712.56	2649.75	1138.66	1093.6	1084	2710.22	1105.42	1.29364	6.41828e-57	8.82835e-55	CTHRC1	8	103371515	103382997	+	1776	protein_coding	collagen triple helix repeat containing 1 [Source:HGNC Symbol;Acc:HGNC:18831]	-	2642	2471	2580	1235	1315	1016	93.5602	91.9165	89.8888	38.3883	36.8739	36.5496
ENSG00000164897	124.691	138.318	130.433	565.183	592.126	618.821	131.147	592.043	-2.17462	9.03098e-57	1.23195e-54	TMUB1	7	151081080	151083546	-	2005	protein_coding	transmembrane and ubiquitin like domain containing 1 [Source:HGNC Symbol;Acc:HGNC:21709]	-	119	126	127	613	712	580	3.73279	4.15164	3.91939	16.878	17.6849	18.4819
ENSG00000134853	4501.45	4791.72	4552.84	10137.3	10912.7	10460.2	4615.34	10503.4	-1.18646	1.21229e-56	1.64017e-54	PDGFRA	4	54229097	54298247	+	9732	protein_coding	platelet derived growth factor receptor alpha [Source:HGNC Symbol;Acc:HGNC:8803]	-	4296	4365	4433	10995	13122	9804	27.7628	29.631	28.1854	62.3688	67.1481	64.3626
ENSG00000184254	1731.01	1921.08	1977.04	4925.3	5165.3	4691.3	1876.38	4927.3	-1.39306	3.75079e-56	5.03337e-54	ALDH1A3	15	100877714	100916626	+	5772	protein_coding	aldehyde dehydrogenase 1 family member A3 [Source:HGNC Symbol;Acc:HGNC:409]	-	1652	1750	1925	5342	6211	4397	18.0005	20.0297	20.6364	51.0919	53.5885	48.6701
ENSG00000197646	924.181	949.562	969.521	281.208	272.777	305.143	947.754	286.376	1.72898	4.72881e-56	6.29465e-54	PDCD1LG2	9	5510570	5571254	+	2365	protein_coding	programmed cell death 1 ligand 2 [Source:HGNC Symbol;Acc:HGNC:18731]	-	882	865	944	305	328	286	23.4552	24.1629	24.6985	7.11939	6.90683	7.72622
ENSG00000105329	2319.88	2420.56	2446.4	5569.77	5300.86	5606.73	2395.61	5492.45	-1.19693	6.14625e-56	8.11601e-54	TGFB1	19	41301587	41353911	-	3238	protein_coding	transforming growth factor beta 1 [Source:HGNC Symbol;Acc:HGNC:11766]	-	2214	2205	2382	6041	6374	5255	43.0033	44.9879	45.5191	102.993	98.0328	103.688
ENSG00000170054	258.813	278.831	331.732	12.9079	18.296	12.8032	289.792	14.669	4.28848	8.43774e-56	1.10534e-53	SERPINA9	14	94462717	94479689	-	2561	protein_coding	serpin family A member 9 [Source:HGNC Symbol;Acc:HGNC:15995]	-	247	254	323	14	22	12	6.06581	6.55221	7.80409	0.301782	0.427808	0.299367
ENSG00000185567	850.833	799.169	913.034	2226.62	2376.82	2354.72	854.345	2319.39	-1.44045	4.81221e-55	6.25435e-53	AHNAK2	14	104937244	104978357	-	18771	protein_coding	AHNAK nucleoprotein 2 [Source:HGNC Symbol;Acc:HGNC:20125]	-	812	728	889	2415	2858	2207	2.72063	2.56217	2.93051	7.10238	7.58247	7.51186
ENSG00000139364	333.208	450.081	444.706	44.2557	40.7502	53.3466	409.332	46.1175	3.15862	5.79714e-55	7.47559e-53	TMEM132B	12	125186836	125662377	+	15703	protein_coding	transmembrane protein 132B [Source:HGNC Symbol;Acc:HGNC:29397]	-	318	410	433	48	49	50	1.27364	1.7249	1.70622	0.168746	0.155399	0.203432
ENSG00000163584	529.151	407.269	413.895	2070.8	1837.92	1639.88	450.105	1849.53	-2.03894	1.94662e-54	2.49077e-52	RPL22L1	3	170864875	170870483	-	2326	protein_coding	ribosomal protein L22 like 1 [Source:HGNC Symbol;Acc:HGNC:27610]	-	505	371	403	2246	2210	1537	13.6547	10.5373	10.7207	53.3058	47.3172	42.2179
ENSG00000177700	1244.82	1090.07	1054.76	4306.64	3632.59	3415.25	1129.88	3784.83	-1.74419	5.51605e-54	7.00369e-52	POLR2L	11	837356	842545	-	1142	protein_coding	RNA polymerase II subunit L [Source:HGNC Symbol;Acc:HGNC:9199]	-	1188	993	1027	4671	4368	3201	65.4262	57.4443	55.6459	225.797	190.481	179.082
ENSG00000166900	668.512	598.279	613.14	153.051	142.21	160.04	626.643	151.767	2.0488	5.97739e-54	7.53151e-52	STX3	11	59713456	59805882	+	6568	protein_coding	syntaxin 3 [Source:HGNC Symbol;Acc:HGNC:11438]	-	638	545	597	166	171	150	6.10926	5.48185	5.62432	1.39524	1.29658	1.45912
ENSG00000147872	9452.42	8381.39	7896.87	3254.64	3121.14	2865.78	8576.89	3080.52	1.47701	6.55399e-54	8.19547e-52	PLIN2	9	19108375	19149290	-	5086	protein_coding	perilipin 2 [Source:HGNC Symbol;Acc:HGNC:248]	-	9021	7635	7689	3530	3753	2686	111.553	99.1737	93.5454	38.3153	36.7484	33.7413
ENSG00000166128	3145.57	3178.01	3054.4	1359.94	1317.31	1256.85	3125.99	1311.37	1.25273	7.29145e-54	9.04908e-52	RAB8B	15	63189469	63267782	+	5200	protein_coding	RAB8B, member RAS oncogene family [Source:HGNC Symbol;Acc:HGNC:30273]	-	3002	2895	2974	1475	1584	1178	36.3085	36.7798	35.3889	15.659	15.1701	14.4735
ENSG00000163734	1858.84	1723.48	1578.55	554.119	583.809	505.726	1720.29	547.885	1.64895	9.47429e-54	1.16704e-51	CXCL3	4	74036589	74038807	-	2219	protein_coding	C-X-C motif chemokine ligand 3 [Source:HGNC Symbol;Acc:HGNC:4604]	-	1774	1570	1537	601	702	474	50.2803	46.7419	42.8594	14.9517	15.7549	13.6475
ENSG00000258017	576.303	525.827	446.76	2021.93	1697.37	1839.39	516.297	1852.9	-1.84365	9.6725e-54	1.18262e-51	AC011603.2	12	49127782	49147869	+	1632	antisense	novel transcript, antisense to TUBA1B	-	550	479	435	2193	2041	1724	21.1955	19.3901	16.4929	74.181	62.2815	67.4916
ENSG00000081041	1514.11	1573.09	1480.98	564.261	548.881	499.324	1522.73	537.489	1.50079	1.63764e-53	1.98756e-51	CXCL2	4	74097035	74099293	-	1500	protein_coding	C-X-C motif chemokine ligand 2 [Source:HGNC Symbol;Acc:HGNC:4603]	-	1445	1433	1442	612	660	468	60.5868	63.113	59.4844	22.5234	21.9123	19.9337
ENSG00000135074	5275.79	5809.34	6343.99	1931.58	2167.25	2131.73	5809.71	2076.85	1.48409	2.92285e-53	3.5215e-51	ADAM19	5	157395534	157575775	-	7704	protein_coding	ADAM metallopeptidase domain 19 [Source:HGNC Symbol;Acc:HGNC:197]	-	5035	5292	6177	2095	2606	1998	41.104	45.3803	49.6124	15.0121	16.8459	16.5696
ENSG00000171241	60.7738	31.835	33.8921	422.274	417.482	379.828	42.167	406.528	-3.26779	4.11784e-53	4.9253e-51	SHCBP1	16	46580554	46621626	-	4459	protein_coding	SHC binding and spindle associated 1 [Source:HGNC Symbol;Acc:HGNC:29547]	-	58	29	33	458	502	356	0.818073	0.429659	0.457937	5.67025	5.60664	5.10088
ENSG00000134531	14577.3	14180.9	13113.2	6344.25	6109.21	6133.8	13957.1	6195.75	1.17163	4.88085e-53	5.79592e-51	EMP1	12	13196716	13219939	+	7838	protein_coding	epithelial membrane protein 1 [Source:HGNC Symbol;Acc:HGNC:3333]	-	13912	12918	12768	6881	7346	5749	111.631	108.881	100.797	48.4642	46.6747	46.8618
ENSG00000196961	1543.44	1495.15	1350.55	3621.6	3598.49	3653.18	1463.05	3624.42	-1.30889	5.96796e-53	7.03622e-51	AP2A1	19	49766968	49807113	+	8746	protein_coding	adaptor related protein complex 2 subunit alpha 1 [Source:HGNC Symbol;Acc:HGNC:561]	-	1473	1362	1315	3928	4327	3424	10.5924	10.288	9.30348	24.7934	24.6385	25.0125
ENSG00000243449	163.461	138.318	146.866	713.624	652.004	603.884	149.548	656.504	-2.13427	6.11706e-53	7.16087e-51	C4orf48	4	2041993	2043970	+	540	protein_coding	chromosome 4 open reading frame 48 [Source:HGNC Symbol;Acc:HGNC:34437]	-	156	126	143	774	784	566	18.169	15.4149	16.3859	79.1264	72.3033	66.9661
ENSG00000028137	758.625	766.236	773.357	157.661	213.731	176.044	766.073	182.479	2.06607	6.64149e-53	7.72003e-51	TNFRSF1B	1	12167003	12209228	+	3766	protein_coding	TNF receptor superfamily member 1B [Source:HGNC Symbol;Acc:HGNC:11917]	-	724	698	753	171	257	165	12.0909	12.2444	12.3721	2.50663	3.39851	2.79921
ENSG00000116183	202.23	242.605	269.083	939.513	1215.85	1216.3	237.973	1123.89	-2.23929	9.55433e-53	1.10282e-50	PAPPA2	1	176463171	176845605	+	10930	protein_coding	pappalysin 2 [Source:HGNC Symbol;Acc:HGNC:14615]	-	193	221	262	1019	1462	1140	1.11055	1.33578	1.48324	5.14669	6.66137	6.66372
ENSG00000145685	4452.2	4500.81	4569.28	2033.92	2083.25	1955.69	4507.43	2024.29	1.15448	1.10095e-52	1.26196e-50	LHFPL2	5	78485215	78770021	-	7977	protein_coding	LHFPL tetraspan subfamily member 2 [Source:HGNC Symbol;Acc:HGNC:6588]	-	4249	4100	4449	2206	2505	1833	33.5003	33.9553	34.5106	15.2665	15.6388	14.681
ENSG00000169710	1374.75	1375.49	1469.69	3468.54	3882.91	4139.7	1406.64	3830.39	-1.44492	2.45291e-52	2.79226e-50	FASN	17	82078333	82098332	-	9364	protein_coding	fatty acid synthase [Source:HGNC Symbol;Acc:HGNC:3594]	-	1312	1253	1431	3762	4669	3880	8.81199	8.84002	9.456	22.1785	24.8312	26.473
ENSG00000187479	520.769	450.081	536.112	84.8235	99.7965	68.2837	502.321	84.3012	2.5655	3.11422e-52	3.52077e-50	C11orf96	11	43942505	43944338	+	1834	protein_coding	chromosome 11 open reading frame 96 [Source:HGNC Symbol;Acc:HGNC:38675]	-	497	410	522	92	120	64	17.0435	14.7689	17.6117	2.76925	3.2585	2.22953
ENSG00000141522	3775.31	3781.78	3841.11	8481.43	7920.51	8092.68	3799.4	8164.88	-1.10362	3.43847e-52	3.86091e-50	ARHGDIA	17	81867721	81871406	-	2903	protein_coding	Rho GDP dissociation inhibitor alpha [Source:HGNC Symbol;Acc:HGNC:678]	-	3603	3445	3740	9199	9524	7585	78.0582	78.3982	79.7175	174.931	163.384	166.932
ENSG00000161800	127.835	131.731	125.298	638.02	582.146	529.199	128.288	583.122	-2.1857	6.34182e-52	7.07285e-50	RACGAP1	12	49976923	50033136	-	4487	protein_coding	Rac GTPase activating protein 1 [Source:HGNC Symbol;Acc:HGNC:9804]	-	122	120	122	692	700	496	1.71004	1.76681	1.68241	8.51382	7.76923	7.06249
ENSG00000134802	1341.21	1370	1219.09	433.338	442.431	380.895	1310.1	418.888	1.64263	1.00874e-51	1.11747e-49	SLC43A3	11	57406954	57427580	-	4517	protein_coding	solute carrier family 43 member 3 [Source:HGNC Symbol;Acc:HGNC:17466]	-	1280	1248	1187	470	532	357	17.8222	18.2527	16.2603	5.7441	5.8654	5.04952
ENSG00000163874	1354.84	1389.76	1411.15	450.855	520.605	485.454	1385.25	485.638	1.51135	2.51083e-51	2.76292e-49	ZC3H12A	1	37474552	37484379	+	3121	protein_coding	zinc finger CCCH-type containing 12A [Source:HGNC Symbol;Acc:HGNC:26259]	-	1293	1266	1374	489	626	455	26.0559	26.7981	27.2409	8.64947	9.98888	9.31429
ENSG00000105835	12211.3	10882.1	10011.5	4012.52	3971.07	3414.18	11035	3799.26	1.53798	6.53416e-51	7.14257e-49	NAMPT	7	106248285	106286326	-	9049	protein_coding	nicotinamide phosphoribosyltransferase [Source:HGNC Symbol;Acc:HGNC:30092]	-	11654	9913	9748	4352	4775	3200	80.9983	72.3716	66.6567	26.5499	26.279	22.5934
ENSG00000213694	455.803	379.825	391.3	1336.89	1258.27	1240.84	408.976	1278.67	-1.64437	8.35563e-51	9.07355e-49	S1PR3	9	88990863	89005010	+	13578	protein_coding	sphingosine-1-phosphate receptor 3 [Source:HGNC Symbol;Acc:HGNC:3167]	-	435	346	381	1450	1513	1163	2.01491	1.68346	1.73627	5.89531	5.54931	5.47238
ENSG00000109586	137.265	162.468	152.001	582.701	680.279	652.963	150.578	638.648	-2.0854	8.90326e-51	9.60505e-49	GALNT7	4	173168753	173323967	+	6865	protein_coding	polypeptide N-acetylgalactosaminyltransferase 7 [Source:HGNC Symbol;Acc:HGNC:4129]	-	131	148	148	632	818	612	1.20014	1.42425	1.33398	5.08219	5.93402	5.69565
ENSG00000115008	1482.67	1348.05	1043.47	312.556	244.501	254.997	1291.4	270.685	2.25417	1.31003e-50	1.40412e-48	IL1A	2	112773915	112784590	-	2124	protein_coding	interleukin 1 alpha [Source:HGNC Symbol;Acc:HGNC:5991]	-	1415	1228	1016	339	294	239	41.899	38.1951	29.5984	8.81089	6.89333	7.18912
ENSG00000166710	39361.5	38647.7	39249.2	20011	20232.9	19766	39086.1	20003.3	0.9664	2.65779e-50	2.83029e-48	B2M	15	44711487	44718877	+	6079	protein_coding	beta-2-microglobulin [Source:HGNC Symbol;Acc:HGNC:914]	-	37565	35206	38216	21704	24329	18526	388.645	382.603	388.993	197.098	199.31	194.707
ENSG00000168078	28.2913	27.444	17.4596	309.79	266.956	291.273	24.3983	289.339	-3.5712	3.18363e-50	3.36853e-48	PBK	8	27809620	27838095	-	2165	protein_coding	PDZ binding kinase [Source:HGNC Symbol;Acc:HGNC:18282]	-	27	25	17	336	321	273	0.784345	0.762862	0.48587	8.56753	7.38386	8.05633
ENSG00000214944	656.986	669.633	627.518	176.101	178.802	189.914	651.379	181.606	1.84413	3.73085e-50	3.92239e-48	ARHGEF28	5	73626158	73941993	+	15617	protein_coding	Rho guanine nucleotide exchange factor 28 [Source:HGNC Symbol;Acc:HGNC:30322]	-	627	610	611	191	215	178	2.52506	2.58045	2.42088	0.675165	0.68561	0.728207
ENSG00000153956	1178.8	1331.58	1344.39	3402.16	4235.53	4092.75	1284.92	3910.15	-1.60559	7.84101e-50	8.19138e-48	CACNA2D1	7	81946444	82443798	-	9010	protein_coding	calcium voltage-gated channel auxiliary subunit alpha2delta 1 [Source:HGNC Symbol;Acc:HGNC:1399]	-	1125	1213	1309	3690	5093	3836	7.85288	8.89405	8.98967	22.6087	28.1504	27.2011
ENSG00000113368	105.83	104.287	104.758	484.969	476.528	451.312	104.958	470.937	-2.16627	3.59659e-49	3.73367e-47	LMNB1	5	126776623	126837020	+	3633	protein_coding	lamin B1 [Source:HGNC Symbol;Acc:HGNC:6637]	-	101	95	102	526	573	423	1.74847	1.72752	1.73726	7.99272	7.85462	7.43888
ENSG00000144802	3689.39	3508.44	3523.76	1619.02	1515.24	1459.56	3573.86	1531.28	1.22241	3.81342e-49	3.93402e-47	NFKBIZ	3	101827991	101861022	+	5902	protein_coding	NFKB inhibitor zeta [Source:HGNC Symbol;Acc:HGNC:29805]	-	3521	3196	3431	1756	1822	1368	37.5205	35.7743	35.9708	16.4248	15.3739	14.8088
ENSG00000129055	319.586	316.155	285.516	1059.37	1011.27	919.696	307.086	996.78	-1.69977	6.78585e-49	6.95697e-47	ANAPC13	3	134477706	134486716	-	2359	protein_coding	anaphase promoting complex subunit 13 [Source:HGNC Symbol;Acc:HGNC:24540]	-	305	288	278	1149	1216	862	8.13155	8.06544	7.29199	26.8885	25.6709	23.346
ENSG00000178882	1838.93	1811.3	1787.04	696.106	753.463	748.987	1812.42	732.852	1.30637	9.33121e-49	9.50747e-47	RFLNA	12	123973241	124316024	+	3173	protein_coding	refilin A [Source:HGNC Symbol;Acc:HGNC:27051]	-	1755	1650	1740	755	906	702	34.7863	34.354	33.9319	13.1356	14.2198	14.1351
ENSG00000103066	114.213	133.927	123.244	502.487	568.84	600.683	123.795	557.337	-2.17079	9.76258e-49	9.88596e-47	PLA2G15	16	68245304	68261062	+	4464	protein_coding	phospholipase A2 group XV [Source:HGNC Symbol;Acc:HGNC:17163]	-	109	122	120	545	684	563	1.53569	1.80551	1.66336	6.73979	7.63076	8.0578
ENSG00000114796	695.755	834.297	798.006	186.243	222.047	193.115	776.019	200.468	1.95	1.01471e-48	1.02127e-46	KLHL24	3	183635568	183684477	+	8650	protein_coding	kelch like family member 24 [Source:HGNC Symbol;Acc:HGNC:25947]	-	664	760	777	202	267	181	4.82785	5.80445	5.5582	1.28917	1.5372	1.33689
ENSG00000162595	9.43042	6.58656	5.13517	314.4	283.588	259.265	7.05072	285.751	-5.34284	1.57564e-48	1.5678e-46	DIRAS3	1	68045896	68051631	-	2039	protein_coding	DIRAS family GTPase 3 [Source:HGNC Symbol;Acc:HGNC:687]	-	9	6	5	341	341	243	0.277605	0.194401	0.151734	9.23233	8.32862	7.61415
ENSG00000177542	91.1607	90.0163	95.5142	439.791	449.916	420.371	92.2304	436.693	-2.24356	1.57673e-48	1.5678e-46	SLC25A22	11	790475	798333	-	4647	protein_coding	solute carrier family 25 member 22 [Source:HGNC Symbol;Acc:HGNC:19954]	-	87	82	93	477	541	394	1.17746	1.16575	1.23834	5.66657	5.79777	5.41696
ENSG00000135048	2170.04	2539.12	2929.1	623.268	752.632	739.384	2546.09	705.095	1.85249	2.25909e-48	2.23285e-46	CEMIP2	9	71683366	71816690	-	9625	protein_coding	cell migration inducing hyaluronidase 2 [Source:HGNC Symbol;Acc:HGNC:11869]	-	2071	2313	2852	676	905	693	13.5326	15.8759	18.3349	3.87722	4.68257	4.60007
ENSG00000126787	49.2477	32.9328	30.811	325.464	306.874	324.347	37.6638	318.895	-3.08072	2.72206e-48	2.67443e-46	DLGAP5	14	55148112	55191678	-	3667	protein_coding	DLG associated protein 5 [Source:HGNC Symbol;Acc:HGNC:16864]	-	47	30	30	353	369	304	0.806099	0.540473	0.50622	5.3142	5.01131	5.29657
ENSG00000135318	19853.1	21150.5	21253.5	10146.6	9669.45	9322.86	20752.4	9712.95	1.09523	2.8896e-48	2.82223e-46	NT5E	6	85449584	85495791	+	4533	protein_coding	5'-nucleotidase ecto [Source:HGNC Symbol;Acc:HGNC:8021]	-	18947	19267	20694	11005	11627	8738	262.879	280.797	282.48	134.023	127.737	123.157
ENSG00000148730	3694.63	3495.27	3581.27	1617.18	1665.77	1651.61	3590.39	1644.85	1.12618	4.13525e-48	4.01508e-46	EIF4EBP2	10	70404379	70428618	+	7257	protein_coding	eukaryotic translation initiation factor 4E binding protein 2 [Source:HGNC Symbol;Acc:HGNC:3289]	-	3526	3184	3487	1754	2003	1548	30.5581	28.9854	29.732	13.3428	13.7455	13.6284
ENSG00000141052	291.295	302.982	310.164	30.4258	45.7401	39.4765	301.48	38.5475	2.96278	7.25439e-48	7.00239e-46	MYOCD	17	12665890	12768949	+	8875	protein_coding	myocardin [Source:HGNC Symbol;Acc:HGNC:16067]	-	278	276	302	33	55	37	1.97005	2.05449	2.10556	0.205267	0.308624	0.266358
ENSG00000069869	1574.88	1672.99	1582.66	618.658	612.917	663.632	1610.17	631.736	1.35084	9.77524e-48	9.38082e-46	NEDD4	15	55826922	55993746	-	9122	protein_coding	neural precursor cell expressed, developmentally down-regulated 4, E3 ubiquitin protein ligase [Source:HGNC Symbol;Acc:HGNC:7727]	-	1503	1524	1541	671	737	622	10.3626	11.0372	10.453	4.06076	4.02359	4.35645
ENSG00000010292	403.412	360.065	410.814	1103.63	1190.07	1134.15	391.43	1142.62	-1.54512	1.1101e-47	1.05916e-45	NCAPD2	12	6493356	6531955	+	6487	protein_coding	non-SMC condensin I complex subunit D2 [Source:HGNC Symbol;Acc:HGNC:24305]	-	385	328	400	1197	1431	1063	3.73266	3.34036	3.81544	10.1865	10.9858	10.4694
ENSG00000104765	9505.86	9707.48	9305.96	4681.89	4799.38	4722.24	9506.44	4734.5	1.00562	1.41122e-47	1.33871e-45	BNIP3L	8	26382898	26505636	+	4307	protein_coding	BCL2 interacting protein 3 like [Source:HGNC Symbol;Acc:HGNC:1085]	-	9072	8843	9061	5078	5771	4426	132.474	135.64	130.176	65.0867	66.7286	65.6552
ENSG00000135486	7663.79	6865.39	6793.83	18162.4	16728.4	16042.4	7107.67	16977.7	-1.25622	2.3266e-47	2.19445e-45	HNRNPA1	12	54280193	54287088	+	5093	protein_coding	heterogeneous nuclear ribonucleoprotein A1 [Source:HGNC Symbol;Acc:HGNC:5031]	-	7314	6254	6615	19699	20115	15036	90.3197	81.1237	80.3684	213.523	196.69	188.621
ENSG00000178726	337.399	288.711	325.57	1189.37	1059.51	980.511	317.227	1076.46	-1.76261	2.75012e-47	2.57917e-45	THBD	20	23045633	23049741	-	4109	protein_coding	thrombomodulin [Source:HGNC Symbol;Acc:HGNC:11784]	-	322	263	317	1290	1274	919	4.92857	4.22847	4.77367	17.3312	15.4408	14.2893
ENSG00000114698	208.517	217.356	231.083	708.092	851.597	814.07	218.985	791.253	-1.85323	5.46131e-47	5.09291e-45	PLSCR4	3	146192339	146251179	-	4227	protein_coding	phospholipid scramblase 4 [Source:HGNC Symbol;Acc:HGNC:16497]	-	199	198	225	768	1024	763	2.96089	3.09454	3.29366	10.0301	12.0643	11.5325
ENSG00000185950	1459.62	1513.81	1704.88	540.289	578.82	559.073	1559.44	559.394	1.47889	9.25187e-47	8.57929e-45	IRS2	13	109752698	109786568	-	8138	protein_coding	insulin receptor substrate 2 [Source:HGNC Symbol;Acc:HGNC:6126]	-	1393	1379	1660	586	696	524	10.7655	11.1946	12.6217	3.97516	4.2592	4.11383
ENSG00000146083	583.638	711.348	761.033	130.923	167.991	151.504	685.34	150.139	2.18888	2.10637e-46	1.94233e-44	RNF44	5	176526697	176538025	-	5660	protein_coding	ring finger protein 44 [Source:HGNC Symbol;Acc:HGNC:19180]	-	557	648	741	142	202	142	6.18928	7.56349	8.10085	1.38499	1.77734	1.60289
ENSG00000126602	431.704	361.163	324.543	1456.75	1224.17	1299.52	372.47	1326.82	-1.83275	2.42689e-46	2.22546e-44	TRAP1	16	3651639	3717597	-	5227	protein_coding	TNF receptor associated protein 1 [Source:HGNC Symbol;Acc:HGNC:16264]	-	412	329	316	1580	1472	1218	4.95731	4.15822	3.74079	16.687	14.0246	14.8877
ENSG00000050730	247.286	220.65	245.461	24.8939	18.296	16.004	237.799	19.7313	3.58506	4.02757e-46	3.67288e-44	TNIP3	4	121131408	121227466	-	3768	protein_coding	TNFAIP3 interacting protein 3 [Source:HGNC Symbol;Acc:HGNC:19315]	-	236	201	239	27	22	15	3.93915	3.52411	3.92479	0.395574	0.290769	0.254339
ENSG00000123989	1814.83	1982.55	1915.42	4556.5	5374.04	5709.16	1904.27	5213.23	-1.45287	4.27733e-46	3.87921e-44	CHPF	2	219538947	219543787	-	3354	protein_coding	chondroitin polymerizing factor [Source:HGNC Symbol;Acc:HGNC:24291]	-	1732	1806	1865	4942	6462	5351	32.4778	35.5728	34.4068	81.3419	95.9489	101.931
ENSG00000108797	459.995	531.315	581.302	1606.11	1893.64	2103.99	524.204	1867.91	-1.83272	5.1337e-46	4.63043e-44	CNTNAP1	17	42682613	42699814	+	6045	protein_coding	contactin associated protein 1 [Source:HGNC Symbol;Acc:HGNC:8011]	-	439	484	566	1742	2277	1972	4.56741	5.28948	5.79361	15.9084	18.7587	20.8422
ENSG00000137310	45.0564	38.4216	52.3788	365.11	298.558	328.615	45.2856	330.761	-2.86516	6.49097e-46	5.82282e-44	TCF19	6	31158542	31167159	+	3538	protein_coding	transcription factor 19 [Source:HGNC Symbol;Acc:HGNC:11629]	Others	43	35	51	396	359	308	0.764385	0.653543	0.891952	6.17891	5.05327	5.56193
ENSG00000175063	19.9087	23.0529	42.1084	372.486	291.073	313.678	28.3567	325.746	-3.51637	7.43539e-46	6.63398e-44	UBE2C	20	45812576	45816957	+	1286	protein_coding	ubiquitin conjugating enzyme E2 C [Source:HGNC Symbol;Acc:HGNC:15937]	-	19	21	41	404	350	294	0.92921	1.0788	1.97275	17.3426	13.5539	14.6062
ENSG00000175130	1227	1339.27	1378.28	486.813	500.646	488.655	1314.85	492.038	1.41773	9.98332e-46	8.8594e-44	MARCKSL1	1	32333832	32336379	-	1699	protein_coding	MARCKS like 1 [Source:HGNC Symbol;Acc:HGNC:7142]	-	1171	1220	1342	528	602	458	43.3476	47.4384	48.8752	17.156	17.6457	17.2228
ENSG00000141469	118.404	98.7983	110.92	533.835	472.37	464.116	109.374	490.107	-2.16307	1.12689e-45	9.94674e-44	SLC14A1	18	45687025	45752520	+	7182	protein_coding	solute carrier family 14 member 1 (Kidd blood group) [Source:HGNC Symbol;Acc:HGNC:10918]	-	113	90	108	579	568	435	0.989542	0.827867	0.930481	4.45049	3.93857	3.86969
ENSG00000166963	893.794	939.682	1133.85	2690.38	2945.66	2939.4	989.107	2858.48	-1.53071	1.31344e-45	1.15317e-43	MAP1A	15	43510958	43531620	+	10629	protein_coding	microtubule associated protein 1A [Source:HGNC Symbol;Acc:HGNC:6835]	-	853	856	1104	2918	3542	2755	5.04729	5.32041	6.42696	15.1554	16.5956	16.56
ENSG00000103257	4542.32	4723.66	4678.14	9064.13	9319.33	9171.35	4648.04	9184.94	-0.982691	2.64206e-45	2.3074e-43	SLC7A5	16	87830023	87869488	-	4745	protein_coding	solute carrier family 7 member 5 [Source:HGNC Symbol;Acc:HGNC:11063]	-	4335	4303	4555	9831	11206	8596	57.4585	59.9099	59.3993	114.376	117.612	115.742
ENSG00000131979	1376.84	1180.09	1068.12	380.784	336.813	328.615	1208.35	348.737	1.79223	2.98636e-45	2.59436e-43	GCH1	14	54842008	54902852	-	2951	protein_coding	GTP cyclohydrolase 1 [Source:HGNC Symbol;Acc:HGNC:4193]	-	1314	1075	1040	413	405	308	28.0045	24.0659	21.8069	7.72601	6.83474	6.66828
ENSG00000177606	6299.52	6774.27	6765.08	2986.34	3195.15	2939.4	6612.96	3040.3	1.12075	3.02857e-45	2.61726e-43	JUN	1	58780788	58784327	-	3540	protein_coding	Jun proto-oncogene, AP-1 transcription factor subunit [Source:HGNC Symbol;Acc:HGNC:6204]	TF_bZIP	6012	6171	6587	3239	3842	2755	106.811	115.164	115.137	50.5105	54.0493	49.7222
ENSG00000156804	2271.68	2880.52	3008.18	858.377	899	870.617	2720.13	875.998	1.63448	5.07666e-45	4.36434e-43	FBXO32	8	123497889	123541206	-	7395	protein_coding	F-box protein 32 [Source:HGNC Symbol;Acc:HGNC:16731]	-	2168	2624	2929	931	1081	816	18.4384	23.4417	24.5081	6.95002	7.27987	7.04992
ENSG00000238227	529.151	596.083	514.544	1438.31	1427.09	1444.63	546.593	1436.68	-1.39477	1.18431e-44	1.01286e-42	TMEM250	9	136114581	136118863	-	3396	protein_coding	transmembrane protein 250 [Source:HGNC Symbol;Acc:HGNC:31009]	-	505	543	501	1560	1716	1354	9.35244	10.5632	9.12849	25.359	25.1643	25.4732
ENSG00000137312	707.281	533.511	615.194	2113.21	1925.24	1830.86	618.662	1956.44	-1.66072	1.29043e-44	1.09793e-42	FLOT1	6	30727709	30742733	-	3186	protein_coding	flotillin 1 [Source:HGNC Symbol;Acc:HGNC:3757]	-	675	486	599	2292	2315	1716	13.3248	10.0775	11.6335	39.714	36.1861	34.4115
ENSG00000164023	293.391	320.546	310.164	892.491	909.811	865.282	308.034	889.195	-1.53014	1.41168e-44	1.19493e-42	SGMS2	4	107824563	107915047	+	7635	protein_coding	sphingomyelin synthase 2 [Source:HGNC Symbol;Acc:HGNC:28395]	-	280	292	302	968	1094	811	2.30648	2.52661	2.44752	6.99908	7.13583	6.78647
ENSG00000146457	3912.58	3852.04	3770.24	1763.78	1684.9	1522.51	3844.95	1657.06	1.21364	1.6622e-44	1.39981e-42	WTAP	6	159725585	159756319	+	6419	protein_coding	WT1 associated protein [Source:HGNC Symbol;Acc:HGNC:16846]	-	3734	3509	3671	1913	2026	1427	36.5854	36.1143	35.3872	16.4521	15.7184	14.2033
ENSG00000140406	1365.31	1350.24	1273.52	542.133	503.972	515.328	1329.69	520.478	1.35329	2.29161e-44	1.92007e-42	TLNRD1	15	81000944	81005788	+	4845	protein_coding	talin rod domain containing 1 [Source:HGNC Symbol;Acc:HGNC:13519]	-	1303	1230	1240	588	606	483	16.9142	16.7716	15.8364	6.69974	6.22895	6.36921
ENSG00000072682	11184.5	12271.9	12520.6	5329.13	5661.79	5663.28	11992.3	5551.4	1.1112	7.22954e-44	6.02681e-42	P4HA2	5	132191838	132295315	-	8502	protein_coding	prolyl 4-hydroxylase subunit alpha 2 [Source:HGNC Symbol;Acc:HGNC:8547]	-	10674	11179	12191	5780	6808	5308	78.9601	86.8652	88.7253	37.5302	39.8781	39.888
ENSG00000105281	4942.59	4621.57	4639.12	9832.15	9599.59	10481.5	4734.42	9971.1	-1.07442	9.20381e-44	7.63407e-42	SLC1A5	19	46774883	46788594	-	3332	protein_coding	solute carrier family 1 member 5 [Source:HGNC Symbol;Acc:HGNC:10943]	-	4717	4210	4517	10664	11543	9824	89.0353	83.472	83.883	176.681	172.524	188.372
ENSG00000188846	3701.96	2814.65	2962.99	9545.41	8574.18	9326.06	3159.87	9148.55	-1.53356	1.23137e-43	1.01625e-41	RPL14	3	40457292	40468587	+	8626	protein_coding	ribosomal protein L14 [Source:HGNC Symbol;Acc:HGNC:10305]	-	3533	2564	2885	10353	10310	8741	25.7594	19.6369	20.695	66.2569	59.5231	64.7417
ENSG00000196230	10687.8	9313.39	8831.47	25247	22949.9	22877.2	9610.89	23691.3	-1.30163	1.3675e-43	1.12298e-41	TUBB	6	30720201	30725426	+	3359	protein_coding	tubulin beta class I [Source:HGNC Symbol;Acc:HGNC:20778]	-	10200	8484	8599	27383	27596	21442	190.982	166.861	158.404	450.034	409.14	407.838
ENSG00000163513	11268.3	11591.2	11620.9	6043.68	5981.14	5989.76	11493.5	6004.86	0.936611	1.39363e-43	1.13877e-41	TGFBR2	3	30606502	30694142	+	4704	protein_coding	transforming growth factor beta receptor 2 [Source:HGNC Symbol;Acc:HGNC:11773]	-	10754	10559	11315	6555	7192	5614	143.782	148.293	148.839	76.9272	76.141	76.2496
ENSG00000079257	524.96	429.224	438.544	1805.27	1515.24	1409.42	464.242	1576.64	-1.76402	2.21692e-43	1.80259e-41	LXN	3	158645822	158672693	-	1504	protein_coding	latexin [Source:HGNC Symbol;Acc:HGNC:13347]	-	501	391	427	1958	1822	1321	20.9503	17.1748	17.5675	71.8686	60.3305	56.1161
ENSG00000120137	2062.12	2206.5	2149.58	969.016	940.582	918.629	2139.4	942.742	1.18189	2.47428e-43	2.00199e-41	PANK3	5	168548495	168579600	-	10580	protein_coding	pantothenate kinase 3 [Source:HGNC Symbol;Acc:HGNC:19365]	-	1968	2010	2093	1051	1131	861	11.6988	12.5509	12.2409	5.48392	5.32369	5.19936
ENSG00000189184	111.069	116.362	168.434	615.892	592.126	644.427	131.955	617.482	-2.22391	2.69212e-43	2.16762e-41	PCDH18	4	137518918	137532494	-	6686	protein_coding	protocadherin 18 [Source:HGNC Symbol;Acc:HGNC:14268]	-	106	106	164	668	712	604	0.997105	1.04738	1.51777	5.51549	5.30334	5.77169
ENSG00000048740	840.355	907.847	935.628	292.272	298.558	324.347	894.61	305.059	1.55388	3.50524e-43	2.80862e-41	CELF2	10	10798397	11336675	+	10978	protein_coding	CUGBP Elav-like family member 2 [Source:HGNC Symbol;Acc:HGNC:2550]	-	802	827	911	317	359	304	4.59465	4.97675	5.13481	1.59408	1.62857	1.76922
ENSG00000100526	20.9565	8.78207	21.5677	256.315	242.838	225.123	17.1021	241.425	-3.81036	3.59204e-43	2.86426e-41	CDKN3	14	54396849	54420218	+	1836	protein_coding	cyclin dependent kinase inhibitor 3 [Source:HGNC Symbol;Acc:HGNC:1791]	-	20	8	21	278	292	211	0.685107	0.28786	0.707743	8.35885	7.92038	7.34247
ENSG00000089351	2100.89	2115.38	2093.1	923.839	954.72	976.243	2103.12	951.601	1.14441	6.21262e-43	4.93007e-41	GRAMD1A	19	34994784	35026471	+	5942	protein_coding	GRAM domain containing 1A [Source:HGNC Symbol;Acc:HGNC:29305]	-	2005	1927	2038	1002	1148	915	21.2218	21.4246	21.2227	9.30914	9.62156	9.83832
ENSG00000112297	195.943	173.446	179.731	600.219	692.754	634.825	183.04	642.599	-1.81201	6.82153e-43	5.38738e-41	CRYBG1	6	106360808	106571978	+	10374	protein_coding	crystallin beta-gamma domain containing 1 [Source:HGNC Symbol;Acc:HGNC:356]	-	187	158	175	651	833	595	1.1337	1.00618	1.04381	3.46425	3.99885	3.6644
ENSG00000013810	82.7781	95.5051	84.2168	449.011	387.543	399.033	87.5	411.862	-2.23593	9.1507e-43	7.19245e-41	TACC3	4	1721490	1745176	+	6528	protein_coding	transforming acidic coiled-coil containing protein 3 [Source:HGNC Symbol;Acc:HGNC:11524]	-	79	87	82	487	466	374	0.761112	0.880446	0.777254	4.11835	3.55502	3.66036
ENSG00000164400	231.569	244.8	230.056	7.37596	3.32655	3.2008	235.475	4.63444	5.66148	1.05036e-42	8.21673e-41	CSF2	5	132073790	132076170	+	787	protein_coding	colony stimulating factor 2 [Source:HGNC Symbol;Acc:HGNC:2434]	-	221	223	224	8	4	3	17.6611	18.7195	17.6117	0.561164	0.253117	0.243545
ENSG00000117586	710.425	769.529	762.06	255.393	247.828	226.19	747.338	243.137	1.6179	1.42296e-42	1.10789e-40	TNFSF4	1	173183734	173207313	-	3942	protein_coding	TNF superfamily member 4 [Source:HGNC Symbol;Acc:HGNC:11934]	-	678	701	742	277	298	212	10.8172	11.748	11.6471	3.87916	3.76475	3.43599
ENSG00000135842	1005.91	945.171	978.764	2162.08	2165.58	2143.47	976.615	2157.04	-1.1431	1.5264e-42	1.18285e-40	FAM129A	1	184790724	184974550	-	8372	protein_coding	family with sequence similarity 129 member A [Source:HGNC Symbol;Acc:HGNC:16784]	-	960	861	953	2345	2604	2009	7.2118	6.79419	7.04357	15.4628	15.4899	15.3314
ENSG00000160767	255.669	272.244	284.489	773.554	807.52	802.333	270.801	794.469	-1.55263	2.43093e-42	1.875e-40	FAM189B	1	155247205	155255483	-	4468	protein_coding	family with sequence similarity 189 member B [Source:HGNC Symbol;Acc:HGNC:1233]	-	244	248	277	839	971	752	3.43461	3.66693	3.83615	10.3663	10.8229	10.7532
ENSG00000007202	1852.55	1832.16	1859.96	3676.92	3852.14	3830.29	1848.22	3786.45	-1.03467	2.855e-42	2.19184e-40	KIAA0100	17	28614440	28645454	-	9235	protein_coding	KIAA0100 [Source:HGNC Symbol;Acc:HGNC:28960]	-	1768	1669	1811	3988	4632	3590	12.0406	11.9394	12.1342	23.8393	24.9786	24.8365
ENSG00000234745	4520.31	7128.85	7259.08	1111	1501.94	1396.61	6302.75	1336.52	2.2374	3.44588e-42	2.63323e-40	HLA-B	6	31269491	31357188	-	3051	protein_coding	major histocompatibility complex, class I, B [Source:HGNC Symbol;Acc:HGNC:4932]	-	4314	6494	7068	1205	1806	1309	88.9282	140.616	143.345	21.8031	29.4789	27.4113
ENSG00000120889	5463.36	5735.79	5848.96	2811.16	2796.8	2859.38	5682.7	2822.45	1.00975	4.60553e-42	3.50317e-40	TNFRSF10B	8	23020133	23069179	-	5158	protein_coding	TNF receptor superfamily member 10b [Source:HGNC Symbol;Acc:HGNC:11905]	-	5214	5225	5695	3049	3363	2680	63.5757	66.922	68.319	32.6325	32.4699	33.196
ENSG00000172379	968.189	1004.45	1053.74	377.096	377.563	388.363	1008.79	381.008	1.40535	4.97175e-42	3.76439e-40	ARNT2	15	80404350	80597937	+	7741	protein_coding	aryl hydrocarbon receptor nuclear translocator 2 [Source:HGNC Symbol;Acc:HGNC:16876]	bHLH	924	915	1026	409	454	364	7.50717	7.80886	8.20124	2.91676	2.92075	3.00425
ENSG00000204619	428.56	391.9	397.462	1105.47	1033.73	1134.15	405.974	1091.12	-1.42552	8.77928e-42	6.61693e-40	PPP1R11	6	30066709	30070333	+	2538	protein_coding	protein phosphatase 1 regulatory inhibitor subunit 11 [Source:HGNC Symbol;Acc:HGNC:9285]	-	409	357	387	1199	1243	1063	10.1352	9.29267	9.43514	26.0797	24.3902	26.7593
ENSG00000188486	506.099	441.299	453.949	1243.77	1188.41	1274.98	467.116	1235.72	-1.40279	1.04857e-41	7.86715e-40	H2AFX	11	119093854	119095467	-	1614	protein_coding	H2A histone family member X [Source:HGNC Symbol;Acc:HGNC:4739]	-	483	402	442	1349	1429	1195	18.8211	16.4546	16.9452	46.1406	44.0925	47.3039
ENSG00000134326	3300.65	3079.21	2742.18	1058.45	959.71	758.589	3040.68	925.583	1.71465	1.1e-41	8.21567e-40	CMPK2	2	6840570	6866635	-	4302	protein_coding	cytidine/uridine monophosphate kinase 2 [Source:HGNC Symbol;Acc:HGNC:27015]	-	3150	2805	2670	1148	1154	711	46.0513	43.0751	38.4034	14.7315	13.3589	10.5592
ENSG00000111057	653.842	548.88	561.788	1670.65	1496.95	1652.68	588.17	1606.76	-1.44923	1.41441e-41	1.05164e-39	KRT18	12	52948871	52952901	+	3218	protein_coding	keratin 18 [Source:HGNC Symbol;Acc:HGNC:6430]	-	624	500	547	1812	1800	1549	12.1955	10.2647	10.5179	31.0847	27.8562	30.7537
ENSG00000137075	814.159	801.364	805.195	221.279	279.43	264.599	806.906	255.103	1.66075	1.48686e-41	1.10054e-39	RNF38	9	36336396	36487548	-	6138	protein_coding	ring finger protein 38 [Source:HGNC Symbol;Acc:HGNC:18052]	-	777	730	784	240	336	248	7.96151	7.85705	7.90348	2.15853	2.72614	2.58141
ENSG00000152795	943.042	972.615	1043.47	2301.3	2198.85	2211.75	986.374	2237.3	-1.1814	1.93817e-41	1.42819e-39	HNRNPDL	4	82422564	82430408	-	5476	protein_coding	heterogeneous nuclear ribonucleoprotein D like [Source:HGNC Symbol;Acc:HGNC:5037]	-	900	886	1016	2496	2644	2073	10.3367	10.6889	11.4805	25.1626	24.0455	24.1862
ENSG00000101447	32.4825	29.6395	26.7029	280.286	227.037	261.398	29.6083	256.241	-3.11294	2.05604e-41	1.50831e-39	FAM83D	20	38926312	38953106	+	2475	protein_coding	family with sequence similarity 83 member D [Source:HGNC Symbol;Acc:HGNC:16122]	-	31	27	26	304	273	245	0.787749	0.720696	0.650021	6.78067	5.49318	6.32446
ENSG00000113369	4658.63	4717.07	4325.87	1669.73	2030.86	1883.14	4567.19	1861.24	1.29474	2.06684e-41	1.50952e-39	ARRDC3	5	91368724	91383359	-	4934	protein_coding	arrestin domain containing 3 [Source:HGNC Symbol;Acc:HGNC:29263]	-	4446	4297	4212	1811	2442	1765	56.6724	57.5347	52.8224	20.2625	24.648	22.8548
ENSG00000183688	838.259	828.808	909.953	284.896	303.548	248.595	859.007	279.013	1.619	2.40743e-41	1.75053e-39	RFLNB	17	439978	445939	-	3621	protein_coding	refilin B [Source:HGNC Symbol;Acc:HGNC:28705]	-	800	755	886	309	365	233	13.8951	13.7747	15.1403	4.7109	5.01996	4.11112
ENSG00000105856	3485.06	3019.94	2695.97	1154.34	1042.87	1002.92	3066.99	1066.71	1.52331	2.56101e-41	1.85403e-39	HBP1	7	107168961	107202529	+	6351	protein_coding	HMG-box transcription factor 1 [Source:HGNC Symbol;Acc:HGNC:23200]	HMG	3326	2751	2625	1252	1254	940	32.9368	28.6162	25.575	10.8827	9.83312	9.45623
ENSG00000151150	121.548	156.98	179.731	592.843	636.203	657.23	152.753	628.759	-2.04063	2.73596e-41	1.97204e-39	ANK3	10	60026298	60733490	-	25614	protein_coding	ankyrin 3 [Source:HGNC Symbol;Acc:HGNC:494]	-	116	143	175	643	765	616	0.284828	0.368827	0.422756	1.38582	1.48737	1.53651
ENSG00000071282	946.185	870.523	904.817	294.116	325.17	341.418	907.175	320.235	1.50355	1.06687e-40	7.65638e-39	LMCD1	3	8501707	8574673	+	9130	protein_coding	LIM and cysteine rich domains 1 [Source:HGNC Symbol;Acc:HGNC:6633]	-	903	793	881	319	391	320	6.2204	5.73807	5.97082	1.92883	2.13276	2.2393
ENSG00000229644	1087.64	1083.49	969.521	387.238	349.288	311.544	1046.88	349.357	1.58126	1.1479e-40	8.20226e-39	NAMPTP1	10	36521721	36524234	-	2514	processed_pseudogene	nicotinamide phosphoribosyltransferase pseudogene 1 [Source:HGNC Symbol;Acc:HGNC:17633]	-	1038	987	944	420	420	292	25.9677	25.9368	23.2346	9.22271	8.31994	7.42079
ENSG00000078401	1476.38	1380.98	1478.93	612.205	582.978	533.466	1445.43	576.216	1.32568	1.42576e-40	1.01438e-38	EDN1	6	12290363	12297194	+	2033	protein_coding	endothelin 1 [Source:HGNC Symbol;Acc:HGNC:3176]	-	1409	1258	1440	664	701	500	43.5888	40.8796	43.8283	18.0304	17.1718	15.7132
ENSG00000123080	42.9608	20.8574	26.7029	260.925	267.787	280.603	30.1737	269.772	-3.15633	2.00862e-40	1.42293e-38	CDKN2C	1	50960745	50974633	+	3318	protein_coding	cyclin dependent kinase inhibitor 2C [Source:HGNC Symbol;Acc:HGNC:1789]	-	41	19	26	283	322	263	0.777157	0.378304	0.484871	4.70852	4.83299	5.06421
ENSG00000066279	16.7652	35.1283	31.8381	242.485	296.063	266.733	27.9105	268.427	-3.26911	2.41433e-40	1.70303e-38	ASPM	1	197084128	197146694	-	10887	protein_coding	abnormal spindle microtubule assembly [Source:HGNC Symbol;Acc:HGNC:19048]	-	16	32	31	263	356	250	0.09243	0.19418	0.176191	1.33359	1.62846	1.46711
ENSG00000101057	53.439	51.5947	43.1355	279.364	330.992	295.54	49.3897	301.965	-2.6144	2.76554e-40	1.94247e-38	MYBL2	20	43667019	43716496	+	2777	protein_coding	MYB proto-oncogene like 2 [Source:HGNC Symbol;Acc:HGNC:7548]	MYB	51	47	42	303	398	277	1.15504	1.11811	0.935842	6.02339	7.13745	6.37289
ENSG00000177697	3884.28	3673.1	3362.51	8252.77	7952.12	7640.3	3639.97	7948.4	-1.12686	3.89029e-40	2.7209e-38	CD151	11	832843	839831	+	3938	protein_coding	CD151 molecule (Raph blood group) [Source:HGNC Symbol;Acc:HGNC:1630]	-	3707	3346	3274	8951	9562	7161	59.2036	56.1324	51.4437	125.479	120.923	116.18
ENSG00000120279	1486.86	1328.29	1364.93	583.623	558.86	556.939	1393.36	566.474	1.29846	5.32076e-40	3.70567e-38	MYCT1	6	152697895	152724567	+	3030	protein_coding	MYC target 1 [Source:HGNC Symbol;Acc:HGNC:23172]	-	1419	1210	1329	633	672	522	29.4538	26.3819	27.1401	11.5328	11.0449	11.0068
ENSG00000134575	274.53	255.778	252.65	787.384	722.693	773.526	260.986	761.201	-1.54373	6.11815e-40	4.24311e-38	ACP2	11	47239302	47248906	-	3484	protein_coding	acid phosphatase 2, lysosomal [Source:HGNC Symbol;Acc:HGNC:123]	-	262	233	246	854	869	725	4.7296	4.41816	4.36904	13.5318	12.4216	13.2951
ENSG00000204310	532.295	567.542	560.761	1321.22	1319.81	1440.36	553.532	1360.46	-1.29685	6.85165e-40	4.73194e-38	AGPAT1	6	32168212	32178096	-	3631	protein_coding	1-acylglycerol-3-phosphate O-acyltransferase 1 [Source:HGNC Symbol;Acc:HGNC:324]	-	508	517	546	1433	1587	1350	8.79911	9.4065	9.30455	21.7868	21.7664	23.7542
ENSG00000171307	200.134	170.153	162.271	719.156	593.789	640.16	177.52	651.035	-1.87438	7.08081e-40	4.86982e-38	ZDHHC16	10	97446131	97457370	+	3078	protein_coding	zinc finger DHHC-type containing 16 [Source:HGNC Symbol;Acc:HGNC:20714]	-	191	155	158	780	714	600	3.90271	3.3268	3.17627	13.9894	11.5522	12.4542
ENSG00000132612	222.139	236.018	240.326	686.886	681.943	683.904	232.828	684.244	-1.55523	7.4457e-40	5.09953e-38	VPS4A	16	69311356	69326939	+	5670	protein_coding	vacuolar protein sorting 4 homolog A [Source:HGNC Symbol;Acc:HGNC:13488]	-	212	215	234	745	820	641	2.35155	2.50507	2.55365	7.2535	7.20223	7.22283
ENSG00000049540	1205	1444.65	1608.34	443.479	378.395	458.781	1419.33	426.885	1.73514	1.16873e-39	7.97151e-38	ELN	7	74027789	74069907	+	6542	protein_coding	elastin [Source:HGNC Symbol;Acc:HGNC:3327]	-	1150	1316	1566	481	455	430	11.0558	13.2895	14.8119	4.05891	3.46367	4.19943
ENSG00000214160	275.578	259.071	234.164	874.051	768.433	761.79	256.271	801.425	-1.64545	1.21836e-39	8.27579e-38	ALG3	3	184242301	184249548	-	3464	protein_coding	ALG3, alpha-1,3- mannosyltransferase [Source:HGNC Symbol;Acc:HGNC:23056]	-	263	236	228	948	924	714	4.77506	4.50088	4.07273	15.1079	13.284	13.169
ENSG00000102882	674.799	569.737	549.463	1713.99	1583.44	1557.72	598	1618.38	-1.43641	1.39671e-39	9.44839e-38	MAPK3	16	30114105	30123506	-	3669	protein_coding	mitogen-activated protein kinase 3 [Source:HGNC Symbol;Acc:HGNC:6877]	-	644	519	535	1859	1904	1460	11.0392	9.34509	9.02267	27.9709	25.8437	25.4236
ENSG00000070610	670.607	694.882	705.573	236.953	214.562	244.328	690.354	231.948	1.57615	1.49259e-39	1.00558e-37	GBA2	9	35736866	35749228	-	4803	protein_coding	glucosylceramidase beta 2 [Source:HGNC Symbol;Acc:HGNC:18986]	-	640	633	687	257	258	229	8.38048	8.70673	8.85061	2.95389	2.67512	3.04618
ENSG00000106333	1842.07	2116.48	2078.72	5007.35	6737.09	6783.56	2012.42	6176	-1.61774	1.94627e-39	1.3059e-37	PCOLCE	7	100602177	100608175	+	3532	protein_coding	procollagen C-endopeptidase enhancer [Source:HGNC Symbol;Acc:HGNC:8738]	-	1758	1928	2024	5431	8101	6358	31.304	36.062	35.4584	84.8855	114.223	115.009
ENSG00000132471	3258.73	3077.02	2975.32	1489.02	1348.92	1348.6	3103.69	1395.51	1.15307	2.46584e-39	1.64782e-37	WBP2	17	75845699	75856507	-	5399	protein_coding	WW domain binding protein 2 [Source:HGNC Symbol;Acc:HGNC:12738]	-	3110	2803	2897	1615	1622	1264	36.2283	34.2984	33.202	16.5133	14.9614	14.9577
ENSG00000167325	389.791	382.02	374.868	1118.38	960.541	1041.33	382.226	1040.08	-1.44382	2.88578e-39	1.92067e-37	RRM1	11	4094707	4138876	+	4177	protein_coding	ribonucleotide reductase catalytic subunit M1 [Source:HGNC Symbol;Acc:HGNC:10451]	-	372	348	365	1213	1155	976	5.60118	5.504	5.40701	16.0314	13.7706	14.9286
ENSG00000198925	305.965	281.026	299.894	799.369	813.341	807.668	295.628	806.793	-1.44801	3.66593e-39	2.43012e-37	ATG9A	2	219219380	219229717	-	4724	protein_coding	autophagy related 9A [Source:HGNC Symbol;Acc:HGNC:22408]	-	292	256	292	867	978	757	3.88754	3.58009	3.82474	10.1317	10.3102	10.2381
ENSG00000160446	83.8259	88.9185	85.2439	414.898	401.681	345.686	85.9961	387.422	-2.17353	4.0595e-39	2.68025e-37	ZDHHC12	9	128720869	128724127	-	2597	protein_coding	zinc finger DHHC-type containing 12 [Source:HGNC Symbol;Acc:HGNC:19159]	-	80	81	83	450	483	324	1.9374	2.06052	1.97759	9.56566	9.26214	7.97086
ENSG00000144867	752.338	715.739	632.653	1813.56	1670.76	1757.24	700.243	1747.19	-1.31919	5.26777e-39	3.46414e-37	SRPRB	3	133784033	133825772	+	4180	protein_coding	SRP receptor subunit beta [Source:HGNC Symbol;Acc:HGNC:24085]	-	718	652	616	1967	2009	1647	10.8031	10.3047	9.11871	25.9778	23.9353	25.1738
ENSG00000090889	31.4347	28.5417	36.9732	264.612	279.43	221.922	32.3166	255.322	-2.98169	5.69935e-39	3.73307e-37	KIF4A	X	70290090	70420832	+	4533	protein_coding	kinesin family member 4A [Source:HGNC Symbol;Acc:HGNC:13339]	-	30	26	36	287	336	208	0.416233	0.378923	0.491412	3.49519	3.69139	2.93164
ENSG00000142657	1206.05	1157.04	1087.63	2811.16	2520.69	2557.44	1150.24	2629.76	-1.1931	7.91476e-39	5.16367e-37	PGD	1	10398592	10420144	+	2966	protein_coding	phosphogluconate dehydrogenase [Source:HGNC Symbol;Acc:HGNC:8891]	-	1151	1054	1059	3049	3031	2397	24.4065	23.4765	22.093	56.7493	50.8922	51.6332
ENSG00000157456	48.1999	40.6171	47.2436	334.684	277.767	264.599	45.3535	292.35	-2.68756	9.85122e-39	6.40174e-37	CCNB2	15	59105078	59125045	+	2801	protein_coding	cyclin B2 [Source:HGNC Symbol;Acc:HGNC:1580]	-	46	37	46	363	334	248	1.03287	0.872675	1.01619	7.15431	5.9384	5.6568
ENSG00000145681	2151.18	2060.49	2143.42	1022.49	953.888	963.44	2118.37	979.94	1.11226	1.02035e-38	6.60468e-37	HAPLN1	5	83637805	83721613	-	6956	protein_coding	hyaluronan and proteoglycan link protein 1 [Source:HGNC Symbol;Acc:HGNC:2380]	-	2053	1877	2087	1109	1147	903	18.5623	17.8266	18.5649	8.80129	8.21183	8.29393
ENSG00000197208	498.764	446.788	409.787	117.093	118.093	113.095	451.78	116.094	1.95911	1.98959e-38	1.28282e-36	SLC22A4	5	132294443	132344206	+	2688	protein_coding	solute carrier family 22 member 4 [Source:HGNC Symbol;Acc:HGNC:10968]	-	476	407	399	127	142	106	11.1373	10.003	9.18486	2.60825	2.63084	2.51947
ENSG00000166923	18103.3	18792.5	19158.3	8674.13	9819.97	9136.14	18684.7	9210.08	1.02049	2.1426e-38	1.37316e-36	GREM1	15	32717974	32745107	+	14606	protein_coding	gremlin 1, DAN family BMP antagonist [Source:HGNC Symbol;Acc:HGNC:2001]	-	17277	17119	18654	9408	11808	8563	74.3941	77.4303	79.026	35.5582	40.2607	37.4565
ENSG00000078804	776.438	780.507	832.925	248.939	284.42	294.473	796.623	275.944	1.53067	2.14634e-38	1.37316e-36	TP53INP2	20	34704290	34713439	+	4228	protein_coding	tumor protein p53 inducible nuclear protein 2 [Source:HGNC Symbol;Acc:HGNC:16104]	-	741	711	811	270	342	276	11.0226	11.1096	11.869	3.52536	4.02835	4.17068
ENSG00000119922	8041	7795.19	6810.27	2009.03	2339.4	1389.15	7548.82	1912.52	1.97988	2.33979e-38	1.49114e-36	IFIT2	10	89283694	89309276	+	4101	protein_coding	interferon induced protein with tetratricopeptide repeats 2 [Source:HGNC Symbol;Acc:HGNC:5409]	-	7674	7101	6631	2179	2813	1302	117.688	114.391	100.05	29.332	34.1599	20.284
ENSG00000264364	461.043	450.081	498.112	1181.08	1407.96	1238.71	469.745	1275.92	-1.44186	2.7709e-38	1.7591e-36	DYNLL2	17	58083415	58095536	+	6805	protein_coding	dynein light chain LC8-type 2 [Source:HGNC Symbol;Acc:HGNC:24596]	-	440	410	485	1281	1693	1161	4.06655	3.98033	4.41004	10.3919	12.3898	10.9002
ENSG00000101670	95.352	110.874	90.379	392.77	409.997	400.1	98.8682	400.956	-2.02182	3.38119e-38	2.13831e-36	LIPG	18	49560699	49599182	+	13112	protein_coding	lipase G, endothelial type [Source:HGNC Symbol;Acc:HGNC:6623]	-	91	101	88	426	493	375	0.43649	0.508881	0.415282	1.79356	1.87247	1.82724
ENSG00000134769	527.056	496.187	427.246	130.923	124.746	126.965	483.496	127.545	1.92252	3.59871e-38	2.26719e-36	DTNA	18	34493290	34891844	+	12634	protein_coding	dystrobrevin alpha [Source:HGNC Symbol;Acc:HGNC:3057]	-	503	452	416	142	150	119	2.50397	2.36353	2.03742	0.620472	0.591271	0.601781
ENSG00000138160	96.3998	83.4297	110.92	396.458	494.824	429.974	96.9164	440.419	-2.18309	4.84011e-38	3.03767e-36	KIF11	10	92593286	92655395	+	4860	protein_coding	kinesin family member 11 [Source:HGNC Symbol;Acc:HGNC:6388]	-	92	76	108	430	595	403	1.19056	1.0331	1.37504	4.88435	6.09701	5.29787
ENSG00000153904	3534.31	3818.01	3975.65	1652.21	1759.74	1805.25	3775.99	1739.07	1.11877	5.12172e-38	3.20224e-36	DDAH1	1	85318481	85578363	-	4568	protein_coding	dimethylarginine dimethylaminohydrolase 1 [Source:HGNC Symbol;Acc:HGNC:2715]	-	3373	3478	3871	1792	2116	1692	46.4399	50.2999	52.4356	21.6564	23.0688	23.665
ENSG00000155229	360.452	272.244	262.921	1125.76	1014.6	953.838	298.539	1031.4	-1.78876	5.17749e-38	3.2249e-36	MMS19	10	97458324	97498794	-	5849	protein_coding	MMS19 homolog, cytosolic iron-sulfur assembly component [Source:HGNC Symbol;Acc:HGNC:13824]	-	344	248	256	1221	1220	894	3.69895	2.80113	2.70824	11.5241	10.3876	9.76536
ENSG00000159593	180.226	148.197	144.812	683.198	580.483	547.336	157.745	603.672	-1.93654	6.3949e-38	3.96821e-36	NAE1	16	66802875	66873256	-	4810	protein_coding	NEDD8 activating enzyme E1 subunit 1 [Source:HGNC Symbol;Acc:HGNC:621]	-	172	135	141	741	698	513	2.24898	1.85418	1.81386	8.50447	7.22681	6.81404
ENSG00000138443	398.173	421.54	463.193	1064.9	1116.06	1117.08	427.635	1099.35	-1.36183	7.05406e-38	4.36084e-36	ABI2	2	203328219	203447723	+	23331	protein_coding	abl interactor 2 [Source:HGNC Symbol;Acc:HGNC:24011]	-	380	384	451	1155	1342	1047	1.02436	1.08733	1.19611	2.7329	2.86454	2.86712
ENSG00000137807	67.0607	79.0387	68.8113	339.294	318.517	337.151	71.6369	331.654	-2.21179	1.07977e-37	6.65026e-36	KIF23	15	69414246	69448427	+	6576	protein_coding	kinesin family member 23 [Source:HGNC Symbol;Acc:HGNC:6392]	-	64	72	67	368	383	316	0.612096	0.723327	0.630438	3.0893	2.9005	3.07014
ENSG00000133935	124.691	141.611	125.298	506.175	503.141	438.509	130.533	482.608	-1.88876	1.39986e-37	8.5896e-36	ERG28	14	75649791	75661189	-	2633	protein_coding	ergosterol biosynthesis 28 homolog [Source:HGNC Symbol;Acc:HGNC:1187]	-	119	129	122	549	605	411	2.84248	3.2367	2.86707	11.5105	11.443	9.97294
ENSG00000198168	254.621	208.574	202.326	887.881	745.979	711.644	221.84	781.835	-1.81761	1.83427e-37	1.12135e-35	SVIP	11	22813799	22830299	-	5263	protein_coding	small VCP interacting protein [Source:HGNC Symbol;Acc:HGNC:25238]	-	243	190	197	963	897	667	2.90385	2.38498	2.31612	10.1011	8.4878	8.09701
ENSG00000185022	1766.63	1893.63	1832.23	855.611	800.035	757.522	1830.83	804.389	1.18575	2.4667e-37	1.50241e-35	MAFF	22	38200767	38216511	+	5615	protein_coding	MAF bZIP transcription factor F [Source:HGNC Symbol;Acc:HGNC:6780]	TF_bZIP	1686	1725	1784	928	962	710	18.8847	20.2957	19.6596	9.12373	8.53221	8.07869
ENSG00000153823	1334.93	1329.39	1230.39	524.615	517.278	571.876	1298.23	537.923	1.27241	3.45463e-37	2.0964e-35	PID1	2	228850526	229271285	-	3364	protein_coding	phosphotyrosine interaction domain containing 1 [Source:HGNC Symbol;Acc:HGNC:26084]	-	1274	1211	1198	569	622	536	23.8185	23.7822	22.0359	9.3375	9.20811	10.1798
ENSG00000118503	4212.25	4888.32	4825.01	1949.1	2158.93	2051.71	4641.86	2053.25	1.17659	3.65086e-37	2.20736e-35	TNFAIP3	6	137867188	137883312	+	5051	protein_coding	TNF alpha induced protein 3 [Source:HGNC Symbol;Acc:HGNC:11896]	-	4020	4453	4698	2114	2596	1923	50.0553	58.2424	57.5526	23.1048	25.5955	24.324
ENSG00000049759	365.691	358.967	397.462	80.2135	91.4801	99.2247	374.04	90.3061	2.05349	4.28018e-37	2.57842e-35	NEDD4L	18	58044367	58401540	+	17455	protein_coding	neural precursor cell expressed, developmentally down-regulated 4-like, E3 ubiquitin protein ligase [Source:HGNC Symbol;Acc:HGNC:7728]	-	349	327	387	87	110	93	1.2575	1.23763	1.37189	0.275153	0.31384	0.340405
ENSG00000263528	976.572	865.034	859.628	344.826	325.17	332.883	900.411	334.293	1.42982	5.26226e-37	3.1585e-35	IKBKE	1	206470476	206496889	+	3791	protein_coding	inhibitor of nuclear factor kappa B kinase subunit epsilon [Source:HGNC Symbol;Acc:HGNC:14552]	-	932	788	837	374	391	312	15.4619	13.7321	13.6616	5.44618	5.1364	5.25815
ENSG00000138623	989.146	1116.42	1235.52	387.238	351.783	407.568	1113.7	382.196	1.54492	5.30331e-37	3.17161e-35	SEMA7A	15	74409289	74433958	-	3800	protein_coding	semaphorin 7A (John Milton Hagen blood group) [Source:HGNC Symbol;Acc:HGNC:10741]	-	944	1017	1203	420	423	382	15.6239	17.6808	19.5889	6.10155	5.54361	6.42262
ENSG00000124212	6836	7701.88	7253.94	14016.2	14803.1	14975.5	7263.94	14598.3	-1.007	6.27823e-37	3.7411e-35	PTGIS	20	49503874	49568146	-	5579	protein_coding	prostaglandin I2 synthase [Source:HGNC Symbol;Acc:HGNC:9603]	-	6524	7016	7063	15202	17800	14036	73.546	83.0801	78.3361	150.425	158.891	160.738
ENSG00000004897	848.738	876.012	840.114	1841.22	1777.21	1877.8	854.955	1832.08	-1.09939	9.54532e-37	5.66745e-35	CDC27	17	47117703	47189422	-	6824	protein_coding	cell division cycle 27 [Source:HGNC Symbol;Acc:HGNC:1728]	-	810	798	818	1997	2137	1760	7.4653	7.72552	7.41726	16.1552	15.5956	16.4781
ENSG00000100348	497.716	432.517	413.895	1345.19	1176.77	1176.83	448.043	1232.93	-1.46047	1.05651e-36	6.25046e-35	TXN2	22	36467036	36482030	-	2050	protein_coding	thioredoxin 2 [Source:HGNC Symbol;Acc:HGNC:17772]	-	475	394	403	1459	1415	1103	14.5727	12.6971	12.1641	39.2894	34.3747	34.3759
ENSG00000070961	4791.7	5629.31	5446.36	2091.08	2428.38	2250.16	5289.12	2256.54	1.22865	1.11221e-36	6.55647e-35	ATP2B1	12	89588049	89709300	-	9493	protein_coding	ATPase plasma membrane Ca2+ transporting 1 [Source:HGNC Symbol;Acc:HGNC:814]	-	4573	5128	5303	2268	2920	2109	30.297	35.6869	34.5658	13.1891	15.3185	14.194
ENSG00000198768	1372.65	1435.87	1425.52	648.162	592.126	620.955	1411.35	620.414	1.18623	1.40334e-36	8.24326e-35	APCDD1L	20	58459101	58515131	-	3942	protein_coding	APC down-regulated 1 like [Source:HGNC Symbol;Acc:HGNC:26892]	-	1310	1308	1388	703	712	582	20.9005	21.9207	21.7872	9.84494	8.99496	9.43276
ENSG00000129250	1321.31	1624.68	1676.12	3680.6	4050.07	3947.65	1540.7	3892.78	-1.33727	1.43024e-36	8.37148e-35	KIF1C	17	4997948	5028401	+	8580	protein_coding	kinesin family member 1C [Source:HGNC Symbol;Acc:HGNC:6317]	-	1261	1480	1632	3992	4870	3700	9.24335	11.3956	11.7696	25.6849	28.2669	27.5516
ENSG00000049323	3698.82	3826.79	3888.35	7023.76	7542.95	7285.02	3804.65	7283.91	-0.936996	2.48177e-36	1.4475e-34	LTBP1	2	32946972	33399509	+	7329	protein_coding	latent transforming growth factor beta binding protein 1 [Source:HGNC Symbol;Acc:HGNC:6714]	-	3530	3486	3786	7618	9070	6828	30.2922	31.4229	31.9643	57.3813	61.6309	59.5225
ENSG00000178202	623.455	613.647	597.734	1341.5	1368.88	1375.28	611.612	1361.88	-1.15493	2.57197e-36	1.49482e-34	KDELC2	11	108472105	108498432	-	4993	protein_coding	KDEL motif containing 2 [Source:HGNC Symbol;Acc:HGNC:28496]	-	595	559	582	1455	1646	1289	7.49474	7.39629	7.21258	16.087	16.4174	16.4939
ENSG00000170779	59.726	61.4745	59.568	328.23	273.609	313.678	60.2562	305.172	-2.33955	3.40583e-36	1.97251e-34	CDCA4	14	105009573	105021148	-	2513	protein_coding	cell division cycle associated 4 [Source:HGNC Symbol;Acc:HGNC:14625]	-	57	56	58	356	329	294	1.42654	1.47217	1.42812	7.82045	6.51988	7.47459
ENSG00000075218	31.4347	20.8574	14.3785	236.953	206.246	220.855	22.2235	221.351	-3.31708	3.52117e-36	2.03218e-34	GTSE1	22	46296741	46330810	+	4242	protein_coding	G2 and S-phase expressed 1 [Source:HGNC Symbol;Acc:HGNC:13698]	-	30	19	14	257	248	207	0.444787	0.295901	0.204214	3.34454	2.9115	3.11768
ENSG00000163430	63682.6	72100.8	72943.1	33764.4	35076.8	34687	69575.5	34509.4	1.01159	3.60738e-36	2.07469e-34	FSTL1	3	120392293	120451253	-	8727	protein_coding	follistatin like 1 [Source:HGNC Symbol;Acc:HGNC:3972]	-	60776	65680	71023	36621	42178	32511	437.994	497.201	503.574	231.654	240.689	238.011
ENSG00000114626	680.038	612.55	573.085	170.569	192.94	206.985	621.891	190.165	1.7112	3.80121e-36	2.17857e-34	ABTB1	3	127672935	127680920	+	6149	protein_coding	ankyrin repeat and BTB domain containing 1 [Source:HGNC Symbol;Acc:HGNC:18275]	-	649	558	558	185	232	194	6.63807	5.99506	5.61512	1.66089	1.87897	2.01572
ENSG00000169679	70.2042	65.8656	60.595	316.244	290.241	329.682	65.5549	312.056	-2.25014	5.0426e-36	2.88004e-34	BUB1	2	110637698	110678114	-	6032	protein_coding	BUB1 mitotic checkpoint serine/threonine kinase [Source:HGNC Symbol;Acc:HGNC:1148]	-	67	60	59	343	349	309	0.698578	0.657134	0.605229	3.13911	2.88138	3.27288
ENSG00000118579	1207.09	1129.59	1072.22	460.997	477.36	432.108	1136.3	456.822	1.31313	5.24434e-36	2.98493e-34	MED28	4	17614631	17634105	+	10982	protein_coding	mediator complex subunit 28 [Source:HGNC Symbol;Acc:HGNC:24628]	-	1152	1029	1044	500	574	405	6.59739	6.1901	5.88231	2.51341	2.60295	2.35617
ENSG00000115216	1094.98	1113.13	988.007	2819.46	2494.91	2376.06	1065.37	2563.48	-1.26718	5.44981e-36	3.09122e-34	NRBP1	2	27427790	27442259	+	5329	protein_coding	nuclear receptor binding protein 1 [Source:HGNC Symbol;Acc:HGNC:7993]	-	1045	1014	962	3058	3000	2227	12.3331	12.5706	11.1701	31.6786	28.0357	26.6997
ENSG00000101346	1201.85	1211.93	1122.55	2376.9	2502.4	2538.23	1178.78	2472.51	-1.06876	6.10013e-36	3.44824e-34	POFUT1	20	32207880	32238667	+	6426	protein_coding	protein O-fucosyltransferase 1 [Source:HGNC Symbol;Acc:HGNC:14988]	-	1147	1104	1093	2578	3009	2379	11.226	11.3499	10.5247	22.1471	23.3194	23.653
ENSG00000168077	130.978	171.25	193.082	579.013	671.131	722.313	165.104	657.486	-1.99278	6.42792e-36	3.62113e-34	SCARA3	8	27633868	27676776	+	4031	protein_coding	scavenger receptor class A member 3 [Source:HGNC Symbol;Acc:HGNC:19000]	-	125	156	188	628	807	677	1.95029	2.55668	2.88585	8.60045	9.97004	10.7302
ENSG00000084207	2568.22	2253.7	2208.12	6378.36	5260.11	5513.91	2343.35	5717.46	-1.28676	9.79875e-36	5.5013e-34	GSTP1	11	67583595	67586656	+	1911	protein_coding	glutathione S-transferase pi 1 [Source:HGNC Symbol;Acc:HGNC:4638]	-	2451	2053	2150	6918	6325	5168	80.6648	70.9728	69.6156	199.845	164.83	172.78
ENSG00000082153	4110.61	3470.02	3158.13	10147.5	8858.6	8851.27	3579.59	9285.78	-1.37526	1.00984e-35	5.65029e-34	BZW1	2	200810594	200827338	+	8085	protein_coding	basic leucine zipper and W2 domains 1 [Source:HGNC Symbol;Acc:HGNC:18380]	-	3923	3161	3075	11006	10652	8296	30.5168	25.829	23.5339	75.1491	65.6126	65.5573
ENSG00000133106	2173.19	2135.14	1948.28	930.293	826.648	750.054	2085.54	835.665	1.31841	1.43706e-35	8.01354e-34	EPSTI1	13	42886388	42992271	-	4924	protein_coding	epithelial stromal interaction 1 [Source:HGNC Symbol;Acc:HGNC:16465]	-	2074	1945	1897	1009	994	703	26.4906	26.0955	23.8385	11.3122	10.0532	9.12157
ENSG00000072062	549.06	604.865	679.897	1468.74	1603.4	1640.94	611.274	1571.03	-1.3614	1.61274e-35	8.9629e-34	PRKACA	19	14091688	14118084	-	6144	protein_coding	protein kinase cAMP-activated catalytic subunit alpha [Source:HGNC Symbol;Acc:HGNC:9380]	-	524	551	662	1593	1928	1538	5.36391	5.92467	6.66708	14.3133	15.6276	15.9933
ENSG00000128641	6424.21	6263.81	6531.94	3355.14	3526.14	3392.85	6406.65	3424.71	0.903473	1.65995e-35	9.19435e-34	MYO1B	2	191245185	191425389	+	9533	protein_coding	myosin IB [Source:HGNC Symbol;Acc:HGNC:7596]	-	6131	5706	6360	3639	4240	3180	40.4486	39.5427	41.2816	21.073	22.1499	21.3123
ENSG00000133275	527.056	529.12	589.518	1320.3	1282.38	1452.1	548.564	1351.59	-1.29983	1.82457e-35	1.00724e-33	CSNK1G2	19	1941149	1981338	+	3804	protein_coding	casein kinase 1 gamma 2 [Source:HGNC Symbol;Acc:HGNC:2455]	-	503	482	574	1432	1542	1361	8.31627	8.37086	9.33685	20.7815	20.1874	22.8586
ENSG00000143476	18.8608	16.4664	16.4326	200.073	180.465	180.312	17.2533	186.95	-3.43748	1.92448e-35	1.05885e-33	DTL	1	212035553	212107400	+	4916	protein_coding	denticleless E3 ubiquitin protein ligase homolog [Source:HGNC Symbol;Acc:HGNC:30288]	-	18	15	16	217	217	169	0.230283	0.201578	0.20139	2.43681	2.19828	2.19638
ENSG00000058262	8621.5	7674.43	7487.08	16733.3	15745.4	16136.3	7927.67	16205	-1.03145	2.61555e-35	1.43429e-33	SEC61A1	3	128051641	128071683	+	4697	protein_coding	Sec61 translocon alpha 1 subunit [Source:HGNC Symbol;Acc:HGNC:18276]	-	8228	6991	7290	18149	18933	15124	110.173	98.3292	96.0364	213.308	200.74	205.721
ENSG00000073111	122.595	155.882	100.649	573.481	484.845	528.132	126.376	528.819	-2.06724	2.66829e-35	1.45837e-33	MCM2	3	127598223	127622436	+	4902	protein_coding	minichromosome maintenance complex component 2 [Source:HGNC Symbol;Acc:HGNC:6944]	-	117	142	98	622	583	495	1.50111	1.91372	1.23703	7.00473	5.92286	6.45155
ENSG00000184867	598.308	562.053	611.086	1410.65	1314.82	1329.4	590.482	1351.62	-1.19437	3.46472e-35	1.88742e-33	ARMCX2	X	101655281	101659891	-	3589	protein_coding	armadillo repeat containing X-linked 2 [Source:HGNC Symbol;Acc:HGNC:16869]	-	571	512	595	1530	1581	1246	10.0061	9.42454	10.2582	23.5338	21.9379	22.1808
ENSG00000076382	17.813	32.9328	27.7299	241.563	207.078	216.587	26.1586	221.743	-3.08664	3.73814e-35	2.02966e-33	SPAG5	17	28577565	28599279	-	5472	protein_coding	sperm associated antigen 5 [Source:HGNC Symbol;Acc:HGNC:13452]	-	17	30	27	262	249	203	0.195391	0.362192	0.305314	2.6432	2.26615	2.37019
ENSG00000188229	2583.93	2351.4	2197.85	6237.29	5180.27	5541.65	2377.73	5653.07	-1.24942	4.00004e-35	2.16475e-33	TUBB4B	9	137241213	137243707	+	2111	protein_coding	tubulin beta 4B class IVb [Source:HGNC Symbol;Acc:HGNC:20771]	-	2466	2142	2140	6765	6229	5194	73.4694	67.034	62.727	176.911	146.949	157.198
ENSG00000186318	758.625	852.959	936.656	1973.07	2035.02	2126.4	849.413	2044.83	-1.2671	4.33909e-35	2.34056e-33	BACE1	11	117285207	117316259	-	7190	protein_coding	beta-secretase 1 [Source:HGNC Symbol;Acc:HGNC:933]	-	724	777	912	2140	2447	1993	6.33302	7.1393	7.84865	16.4308	16.9489	17.7097
ENSG00000164916	235.76	296.395	330.705	862.065	1017.92	944.235	287.62	941.408	-1.71076	5.26523e-35	2.83087e-33	FOXK1	7	4682309	4771443	+	13093	protein_coding	forkhead box K1 [Source:HGNC Symbol;Acc:HGNC:23480]	Fork	225	270	322	935	1224	885	1.0808	1.36235	1.52176	3.94227	4.65563	4.31853
ENSG00000163347	559.538	571.933	497.085	174.257	165.496	137.634	542.852	159.129	1.76599	5.30613e-35	2.8436e-33	CLDN1	3	190305701	190322475	-	3663	protein_coding	claudin 1 [Source:HGNC Symbol;Acc:HGNC:2032]	-	534	521	484	189	199	129	9.16866	9.39647	8.17594	2.84839	2.70553	2.25001
ENSG00000176953	714.616	735.499	711.735	221.279	276.104	251.796	720.617	249.726	1.52742	6.44579e-35	3.44318e-33	NFATC2IP	16	28950807	28967097	+	5738	protein_coding	nuclear factor of activated T cells 2 interacting protein [Source:HGNC Symbol;Acc:HGNC:25906]	-	682	670	693	240	332	236	7.47524	7.71397	7.47312	2.30901	2.88147	2.62775
ENSG00000169607	61.8216	82.3319	54.4328	312.556	332.655	329.682	66.1955	324.964	-2.29911	7.5852e-35	4.03875e-33	CKAP2L	2	112736607	112764677	-	5219	protein_coding	cytoskeleton associated protein 2 like [Source:HGNC Symbol;Acc:HGNC:26877]	-	59	75	53	339	400	309	0.710994	0.949375	0.628373	3.58581	3.81688	3.78271
ENSG00000128965	223.187	249.191	260.867	718.234	661.152	706.309	244.415	695.232	-1.50759	8.44573e-35	4.48248e-33	CHAC1	15	40952962	40956519	+	2058	protein_coding	ChaC glutathione specific gamma-glutamylcyclotransferase 1 [Source:HGNC Symbol;Acc:HGNC:28680]	-	213	227	254	779	795	662	6.50932	7.28692	7.63691	20.8962	19.2379	20.5516
ENSG00000101557	796.346	841.981	788.763	1786.83	1669.93	1774.31	809.03	1743.69	-1.1078	1.09515e-34	5.79374e-33	USP14	18	158383	214629	+	5987	protein_coding	ubiquitin specific peptidase 14 [Source:HGNC Symbol;Acc:HGNC:12612]	-	760	767	768	1938	2008	1663	7.98373	8.4635	7.93745	17.8698	16.7028	17.7466
ENSG00000100368	247.286	250.289	222.866	46.0997	39.9186	40.5434	240.147	42.1873	2.50869	1.11072e-34	5.85737e-33	CSF2RB	22	36913628	36940449	+	5000	protein_coding	colony stimulating factor 2 receptor beta common subunit [Source:HGNC Symbol;Acc:HGNC:2436]	-	236	228	217	50	48	38	2.96854	3.01251	2.68546	0.552045	0.478087	0.485563
ENSG00000107404	524.96	530.218	529.95	1241.93	1174.27	1173.63	528.376	1196.61	-1.1794	1.28063e-34	6.73185e-33	DVL1	1	1335276	1349350	-	3814	protein_coding	dishevelled segment polarity protein 1 [Source:HGNC Symbol;Acc:HGNC:3084]	-	501	483	516	1347	1412	1100	8.26149	8.36624	8.3714	19.4967	18.437	18.4266
ENSG00000117226	1171.47	1200.95	1108.17	412.132	492.329	390.497	1160.2	431.653	1.42345	1.35529e-34	7.1017e-33	GBP3	1	89006666	89022894	-	4297	protein_coding	guanylate binding protein 3 [Source:HGNC Symbol;Acc:HGNC:4184]	-	1118	1094	1079	447	592	366	16.3636	16.8196	15.5376	5.74271	6.86108	5.44187
ENSG00000183856	9.43042	17.5641	16.4326	169.647	191.277	183.512	14.4757	181.479	-3.65096	1.56653e-34	8.18263e-33	IQGAP3	1	156525405	156572604	-	6742	protein_coding	IQ motif containing GTPase activating protein 3 [Source:HGNC Symbol;Acc:HGNC:20669]	-	9	16	16	184	230	172	0.0839567	0.156782	0.146845	1.50662	1.69893	1.62994
ENSG00000146278	2620.61	2542.41	2436.13	1226.25	1290.7	1229.11	2533.05	1248.69	1.02003	1.8948e-34	9.86611e-33	PNRC1	6	89080751	89085160	+	2992	protein_coding	proline rich nuclear receptor coactivator 1 [Source:HGNC Symbol;Acc:HGNC:17278]	-	2501	2316	2372	1330	1552	1152	52.5719	51.1376	49.0549	24.5394	25.8325	24.5993
ENSG00000106683	1893.42	1909	1927.74	905.399	889.852	965.574	1910.06	920.275	1.05442	3.04476e-34	1.58041e-32	LIMK1	7	74082933	74122525	+	6902	protein_coding	LIM domain kinase 1 [Source:HGNC Symbol;Acc:HGNC:6613]	-	1807	1739	1877	982	1070	905	16.4659	16.6452	16.8275	7.85436	7.72049	8.37734
ENSG00000183741	536.486	668.535	718.924	1661.43	1825.44	1743.37	641.315	1743.42	-1.44291	3.40897e-34	1.7639e-32	CBX6	22	38861450	38872314	-	8030	protein_coding	chromobox 6 [Source:HGNC Symbol;Acc:HGNC:1556]	-	512	609	700	1802	2195	1634	4.01011	5.01032	5.39401	12.3884	13.613	13.0008
ENSG00000178719	6987.94	6914.79	6968.43	3935.07	3776.47	3735.33	6957.05	3815.62	0.866492	3.60603e-34	1.86004e-32	GRINA	8	143990058	143993415	+	2527	protein_coding	glutamate ionotropic receptor NMDA type subunit associated protein 1 [Source:HGNC Symbol;Acc:HGNC:4589]	-	6669	6299	6785	4268	4541	3501	165.98	164.676	166.14	93.2381	89.4916	88.5155
ENSG00000066117	1504.68	1455.63	1531.31	597.453	681.111	683.904	1497.2	654.156	1.19492	4.51359e-34	2.32091e-32	SMARCD1	12	50084972	50100712	+	5136	protein_coding	SWI/SNF related, matrix associated, actin dependent regulator of chromatin, subfamily d, member 1 [Source:HGNC Symbol;Acc:HGNC:11106]	-	1436	1326	1491	648	819	641	17.5845	17.0562	17.9631	6.96505	7.94136	7.9738
ENSG00000169594	491.43	490.698	565.896	135.533	167.991	130.166	516.008	144.563	1.83078	4.80924e-34	2.46526e-32	BNC1	15	83255903	83284714	-	4795	protein_coding	basonuclin 1 [Source:HGNC Symbol;Acc:HGNC:1081]	Others	469	447	551	147	202	122	6.15156	6.15861	7.11037	1.6924	2.09797	1.62556
ENSG00000128590	2179.47	1855.21	1766.5	809.511	755.958	791.664	1933.73	785.711	1.29965	4.87163e-34	2.48951e-32	DNAJB9	7	108569568	108574850	+	2837	protein_coding	DnaJ heat shock protein family (Hsp40) member B9 [Source:HGNC Symbol;Acc:HGNC:6968]	-	2080	1690	1720	878	909	742	46.1111	39.3542	37.5144	17.0848	15.9566	16.71
ENSG00000168385	6072.14	5499.77	5147.5	12558.5	11595.5	11382	5573.14	11845.3	-1.0878	5.01645e-34	2.5556e-32	2024-09-02	2	241315100	241354027	+	7378	protein_coding	septin 2 [Source:HGNC Symbol;Acc:HGNC:7729]	-	5795	5010	5012	13621	13943	10668	49.3988	44.8604	42.0341	101.917	94.1139	92.3797
ENSG00000035403	2631.09	2767.45	2780.18	5063.6	5050.53	5087.13	2726.24	5067.09	-0.894238	5.03773e-34	2.55855e-32	VCL	10	73995193	74121363	+	9992	protein_coding	vinculin [Source:HGNC Symbol;Acc:HGNC:12665]	-	2511	2521	2707	5492	6073	4768	15.805	16.668	16.7635	30.3426	30.2682	30.4871
ENSG00000059573	1312.92	1271.21	1286.87	2544.71	2501.57	2505.16	1290.33	2517.14	-0.963994	5.15614e-34	2.61065e-32	ALDH18A1	10	95605929	95656706	-	3766	protein_coding	aldehyde dehydrogenase 18 family member A1 [Source:HGNC Symbol;Acc:HGNC:9722]	-	1253	1158	1253	2760	3008	2348	20.9253	20.3138	20.5873	40.4579	39.7771	39.8336
ENSG00000237649	31.4347	34.0305	44.1625	266.456	246.996	214.453	36.5426	242.635	-2.73055	6.17138e-34	3.11513e-32	KIFC1	6	33391536	33409924	+	3345	protein_coding	kinesin family member C1 [Source:HGNC Symbol;Acc:HGNC:6389]	-	30	31	43	289	297	201	0.564062	0.612251	0.795429	4.76954	4.42177	3.83912
ENSG00000113657	7625.02	7498.79	7637.03	13538.6	13389.4	13123.3	7586.95	13350.4	-0.815309	6.91719e-34	3.48095e-32	DPYSL3	5	147390811	147510056	-	7164	protein_coding	dihydropyrimidinase like 3 [Source:HGNC Symbol;Acc:HGNC:3015]	-	7277	6831	7436	14684	16100	12300	63.8849	62.993	64.2263	113.152	111.92	109.694
ENSG00000142945	57.6303	26.3462	42.1084	314.4	271.945	281.67	42.0283	289.339	-2.77892	7.34918e-34	3.6871e-32	KIF2C	1	44739818	44767767	+	3646	protein_coding	kinesin family member 2C [Source:HGNC Symbol;Acc:HGNC:6393]	-	55	24	41	341	327	264	0.94874	0.434869	0.695819	5.16312	4.4665	4.62615
ENSG00000111266	536.486	638.896	642.924	204.683	187.118	168.575	606.102	186.792	1.69579	7.4395e-34	3.7211e-32	DUSP16	12	12474210	12562383	-	5724	protein_coding	dual specificity phosphatase 16 [Source:HGNC Symbol;Acc:HGNC:17909]	-	512	582	626	222	225	158	5.62564	6.71718	6.76712	2.14105	1.95758	1.76356
ENSG00000136869	1554.97	1637.86	1663.8	695.184	731.841	779.928	1618.87	735.651	1.13878	9.14312e-34	4.55941e-32	TLR4	9	117704175	117724730	+	13272	protein_coding	toll like receptor 4 [Source:HGNC Symbol;Acc:HGNC:11850]	-	1484	1492	1620	754	880	731	7.03232	7.42671	7.5528	3.13624	3.30204	3.51895
ENSG00000173546	169.748	160.273	188.974	506.175	602.937	608.152	172.998	572.421	-1.72513	1.09863e-33	5.46203e-32	CSPG4	15	75674322	75712848	-	8290	protein_coding	chondroitin sulfate proteoglycan 4 [Source:HGNC Symbol;Acc:HGNC:2466]	-	162	146	184	549	725	570	1.22903	1.16349	1.37339	3.65588	4.35531	4.39291
ENSG00000148218	127.835	136.122	181.785	548.587	514.784	552.671	148.581	538.68	-1.85625	1.45251e-33	7.19976e-32	ALAD	9	113386317	113401333	-	4983	protein_coding	aminolevulinate dehydratase [Source:HGNC Symbol;Acc:HGNC:395]	-	122	124	177	595	619	518	1.53982	1.64397	2.19792	6.59175	6.18637	6.64158
ENSG00000169908	877.029	791.484	775.411	1930.66	1828.77	1736.97	814.641	1832.13	-1.16955	1.54705e-33	7.64538e-32	TM4SF1	3	149369022	149377865	-	3668	protein_coding	transmembrane 4 L six family member 1 [Source:HGNC Symbol;Acc:HGNC:11853]	-	837	721	755	2094	2199	1628	14.3515	12.9858	12.7364	31.5153	29.856	28.3568
ENSG00000115525	120.5	105.385	108.866	407.522	383.385	392.631	111.583	394.513	-1.82129	2.23356e-33	1.10051e-31	ST3GAL5	2	85837120	85905199	-	16318	protein_coding	ST3 beta-galactoside alpha-2,3-sialyltransferase 5 [Source:HGNC Symbol;Acc:HGNC:10872]	-	115	96	106	442	461	368	0.443233	0.388658	0.401946	1.4953	1.40692	1.44083
ENSG00000198826	111.069	141.611	139.677	432.416	470.707	480.12	130.786	461.081	-1.81801	2.28467e-33	1.12235e-31	ARHGAP11A	15	32615144	32639949	+	6428	protein_coding	Rho GTPase activating protein 11A [Source:HGNC Symbol;Acc:HGNC:15783]	-	106	129	136	469	566	450	1.03713	1.3258	1.30916	4.02783	4.38507	4.47269
ENSG00000090376	1009.05	1023.11	930.493	399.224	427.462	380.895	987.553	402.527	1.29281	2.90654e-33	1.4236e-31	IRAK3	12	66188879	66254622	+	10004	protein_coding	interleukin 1 receptor associated kinase 3 [Source:HGNC Symbol;Acc:HGNC:17020]	-	963	932	906	433	514	357	6.05416	6.15469	5.60381	2.3894	2.55874	2.27996
ENSG00000107796	3563.65	3246.07	3302.94	1732.43	1662.44	1713.49	3370.89	1702.79	0.985448	2.9555e-33	1.4433e-31	ACTA2	10	88935074	88991339	-	2976	protein_coding	actin, alpha 2, smooth muscle, aorta [Source:HGNC Symbol;Acc:HGNC:130]	-	3401	2957	3216	1879	1999	1606	71.8745	65.642	66.8671	34.8553	33.4515	34.4782
ENSG00000085117	921.037	912.238	801.087	342.06	350.951	327.548	878.121	340.186	1.36671	3.20927e-33	1.5626e-31	CD82	11	44564427	44620363	+	4054	protein_coding	CD82 molecule [Source:HGNC Symbol;Acc:HGNC:6210]	-	879	831	780	371	422	307	13.6366	13.5419	11.9053	5.05201	5.184	4.83823
ENSG00000116717	2684.53	2883.81	2858.24	1427.25	1421.27	1319.8	2808.86	1389.44	1.01485	3.23453e-33	1.57027e-31	GADD45A	1	67685061	67688338	+	2069	protein_coding	growth arrest and DNA damage inducible alpha [Source:HGNC Symbol;Acc:HGNC:4095]	-	2562	2627	2783	1548	1709	1237	77.8789	83.8809	83.2304	41.3033	41.1356	38.1981
ENSG00000181019	2195.19	1946.33	1842.5	5051.61	4459.24	4328.55	1994.67	4613.13	-1.20969	3.30233e-33	1.59848e-31	NQO1	16	69706996	69726951	-	3254	protein_coding	NAD(P)H quinone dehydrogenase 1 [Source:HGNC Symbol;Acc:HGNC:2874]	-	2095	1773	1794	5479	5362	4057	40.4919	35.9961	34.1141	92.9519	82.0626	79.6562
ENSG00000074590	1483.72	1716.9	1778.82	611.283	707.723	679.636	1659.81	666.214	1.31673	3.32844e-33	1.60641e-31	NUAK1	12	106063340	106140033	-	7008	protein_coding	NUAK family kinase 1 [Source:HGNC Symbol;Acc:HGNC:14311]	-	1416	1564	1732	663	851	637	12.7078	14.7437	15.2927	5.22268	6.04744	5.80735
ENSG00000025772	296.534	334.817	289.624	806.745	784.234	788.463	306.992	793.148	-1.37022	3.49823e-33	1.68343e-31	TOMM34	20	44942130	44960486	-	2062	protein_coding	translocase of outer mitochondrial membrane 34 [Source:HGNC Symbol;Acc:HGNC:15746]	-	283	305	282	875	943	739	8.63176	9.77181	8.46232	23.4258	22.775	22.8975
ENSG00000136153	375.121	446.788	508.382	1191.22	1236.64	1361.41	443.43	1263.09	-1.50947	3.96139e-33	1.90078e-31	LMO7	13	75620434	75859870	+	14367	protein_coding	LIM domain 7 [Source:HGNC Symbol;Acc:HGNC:6646]	-	358	407	495	1292	1487	1276	1.56718	1.87151	2.13191	4.96445	5.15443	5.67436
ENSG00000276043	54.4869	70.2566	89.352	365.11	420.809	323.281	71.3651	369.733	-2.37379	5.39086e-33	2.57918e-31	UHRF1	19	4903080	4962154	+	5145	protein_coding	ubiquitin like with PHD and ring finger domains 1 [Source:HGNC Symbol;Acc:HGNC:12556]	-	52	64	87	396	506	303	0.635652	0.821785	1.04632	4.24897	4.8978	3.76261
ENSG00000102753	660.129	608.159	666.545	1409.73	1512.75	1392.35	644.944	1438.28	-1.15723	6.76323e-33	3.22641e-31	KPNA3	13	49699307	49792921	-	4474	protein_coding	karyopherin subunit alpha 3 [Source:HGNC Symbol;Acc:HGNC:6396]	-	630	554	649	1529	1819	1305	8.85617	8.18046	8.9759	18.8663	20.2476	18.6357
ENSG00000071575	1996.1	2086.84	2167.04	745.894	948.898	873.818	2083.33	856.203	1.28243	9.2946e-33	4.42123e-31	TRIB2	2	12716889	12742734	+	4588	protein_coding	tribbles pseudokinase 2 [Source:HGNC Symbol;Acc:HGNC:30809]	-	1905	1901	2110	809	1141	819	26.114	27.373	28.4569	9.73418	12.3851	11.4049
ENSG00000153561	944.09	1093.37	1264.28	299.648	390.87	330.749	1100.58	340.422	1.69135	9.70704e-33	4.60415e-31	RMND5A	2	86720173	86778041	+	6804	protein_coding	required for meiotic nuclear division 5 homolog A [Source:HGNC Symbol;Acc:HGNC:25850]	-	901	996	1231	325	470	310	8.32841	9.67072	11.195	2.6369	3.44009	2.91092
ENSG00000163378	716.712	665.242	786.708	201.917	266.124	215.52	722.887	227.854	1.66278	1.08608e-32	5.13664e-31	EOGT	3	68975214	69013961	-	5645	protein_coding	EGF domain specific O-linked N-acetylglucosamine transferase [Source:HGNC Symbol;Acc:HGNC:28526]	-	684	606	766	219	320	202	7.62068	7.09206	8.39641	2.14168	2.82307	2.28623
ENSG00000178695	1488.96	1569.8	1515.9	2874.78	3129.45	3164.52	1524.89	3056.25	-1.00306	1.18445e-32	5.58587e-31	KCTD12	13	76880166	76886390	-	6225	protein_coding	potassium channel tetramerization domain containing 12 [Source:HGNC Symbol;Acc:HGNC:14678]	-	1421	1430	1476	3118	3763	2966	14.3567	15.1761	14.6716	27.651	30.1045	30.4414
ENSG00000105011	12.5739	18.6619	24.6488	184.399	200.425	172.843	18.6282	185.889	-3.3182	1.44557e-32	6.79791e-31	ASF1B	19	14119509	14136956	-	2304	protein_coding	anti-silencing function 1B histone chaperone [Source:HGNC Symbol;Acc:HGNC:20996]	-	12	17	24	200	241	162	0.327567	0.48745	0.644552	4.79206	5.2092	4.49226
ENSG00000100697	965.046	1049.46	1208.82	360.5	415.819	400.1	1074.44	392.139	1.45402	1.60344e-32	7.51884e-31	DICER1	14	95086228	95158010	-	12294	protein_coding	dicer 1, ribonuclease III [Source:HGNC Symbol;Acc:HGNC:17098]	-	921	956	1177	391	500	375	4.71159	5.13722	5.92396	1.75573	2.02541	1.94881
ENSG00000010818	1736.24	2105.5	2413.53	744.972	764.275	764.991	2085.09	758.079	1.45978	1.63794e-32	7.65886e-31	HIVEP2	6	142751467	142956698	-	10682	protein_coding	human immunodeficiency virus type I enhancer binding protein 2 [Source:HGNC Symbol;Acc:HGNC:4921]	zf-C2H2	1657	1918	2350	808	919	717	9.75599	11.8621	13.6127	4.17574	4.28449	4.28844
ENSG00000164305	2335.6	2004.51	1982.18	957.031	829.974	836.475	2107.43	874.493	1.2689	1.68026e-32	7.83455e-31	CASP3	4	184627696	184649509	-	2899	protein_coding	caspase 3 [Source:HGNC Symbol;Acc:HGNC:1504]	-	2229	1826	1930	1038	998	784	48.3574	41.6118	41.1944	19.7662	17.1442	17.2783
ENSG00000100418	292.343	290.906	313.246	738.518	752.632	755.388	298.832	748.846	-1.3249	1.69642e-32	7.88764e-31	DESI1	22	41598028	41621096	-	4972	protein_coding	desumoylating isopeptidase 1 [Source:HGNC Symbol;Acc:HGNC:24577]	-	279	265	305	801	905	708	3.52919	3.5211	3.79575	8.89356	9.0647	9.09776
ENSG00000113083	57873.4	66061	67010.9	27658	30250.8	32001.6	63648.4	29970.1	1.08662	1.73873e-32	8.06164e-31	LOX	5	122063195	122078360	-	5547	protein_coding	lysyl oxidase [Source:HGNC Symbol;Acc:HGNC:6664]	-	55232	60178	65247	29998	36375	29994	626.23	716.71	727.833	298.544	326.573	345.469
ENSG00000146918	103.735	106.483	126.325	379.862	404.176	437.442	112.181	407.16	-1.8578	2.92094e-32	1.35051e-30	NCAPG2	7	158631311	158704829	-	6988	protein_coding	non-SMC condensin II complex subunit G2 [Source:HGNC Symbol;Acc:HGNC:21904]	-	99	97	123	412	486	410	0.891012	0.917028	1.08913	3.25476	3.46353	3.74855
ENSG00000113739	16224.5	18754.1	19565	7595.39	8812.03	8138.56	18181.2	8181.99	1.15186	3.12118e-32	1.43905e-30	STC2	5	173314713	173329503	-	6128	protein_coding	stanniocalcin 2 [Source:HGNC Symbol;Acc:HGNC:11374]	-	15484	17084	19050	8238	10596	7628	158.915	184.177	192.356	74.2126	86.1111	79.5288
ENSG00000198959	12524.6	12126.9	11948.5	6980.42	6932.53	7022.55	12200	6978.5	0.805926	4.20345e-32	1.93265e-30	TGM2	20	38127387	38166578	-	8036	protein_coding	transglutaminase 2 [Source:HGNC Symbol;Acc:HGNC:11778]	-	11953	11047	11634	7571	8336	6582	93.5488	90.8172	89.5815	52.0101	51.6599	52.3299
ENSG00000185630	471.521	491.796	534.058	1119.3	1155.14	1140.55	499.125	1138.33	-1.18925	4.48321e-32	2.05555e-30	PBX1	1	164555584	164899296	+	21249	protein_coding	PBX homeobox 1 [Source:HGNC Symbol;Acc:HGNC:8632]	Homeobox	450	448	520	1214	1389	1069	1.33191	1.39285	1.51424	3.15395	3.25537	3.21419
ENSG00000131435	2725.39	2509.48	2453.59	1296.32	1205.04	1160.82	2562.82	1220.73	1.06962	6.50222e-32	2.97301e-30	PDLIM4	5	132257671	132273454	+	3192	protein_coding	PDZ and LIM domain 4 [Source:HGNC Symbol;Acc:HGNC:16501]	-	2601	2286	2389	1406	1449	1088	51.2482	47.3126	46.3108	24.3163	22.6069	21.777
ENSG00000103642	1393.61	1346.95	1306.39	647.24	577.156	562.273	1348.98	595.557	1.179	7.62514e-32	3.47681e-30	LACTB	15	63121800	63142061	+	3972	protein_coding	lactamase beta [Source:HGNC Symbol;Acc:HGNC:16468]	-	1330	1227	1272	702	694	527	21.0593	20.4079	19.8156	9.75668	8.70134	8.47683
ENSG00000204386	1713.19	1593.95	1507.69	758.802	666.142	691.372	1604.94	705.438	1.18609	8.8387e-32	4.01905e-30	NEU1	6	31857659	31862906	-	4822	protein_coding	neuraminidase 1 [Source:HGNC Symbol;Acc:HGNC:7758]	-	1635	1452	1468	823	801	648	21.3251	19.8931	18.8377	9.42208	8.27259	8.58579
ENSG00000137727	79.6346	77.9409	62.6491	316.244	302.716	300.875	73.4082	306.612	-2.06397	1.2366e-31	5.60752e-30	ARHGAP20	11	110577042	110713189	-	7125	protein_coding	Rho GTPase activating protein 20 [Source:HGNC Symbol;Acc:HGNC:18357]	-	76	71	61	343	364	282	0.670857	0.65832	0.529754	2.65756	2.54421	2.5287
ENSG00000152804	451.612	429.224	391.3	136.455	126.409	124.831	424.045	129.232	1.71352	1.34199e-31	6.06875e-30	HHEX	10	92689951	92695646	+	2525	protein_coding	hematopoietically expressed homeobox [Source:HGNC Symbol;Acc:HGNC:4901]	Homeobox	431	391	381	148	152	117	10.7354	10.2301	9.33668	3.23575	2.99791	2.96044
ENSG00000110031	1363.22	1282.18	1219.09	579.013	482.35	466.25	1288.16	509.204	1.33829	1.38325e-31	6.23823e-30	LPXN	11	58526871	58578220	-	2467	protein_coding	leupaxin [Source:HGNC Symbol;Acc:HGNC:14061]	-	1301	1168	1187	628	580	437	33.1673	31.2779	29.7722	14.0529	11.7083	11.3173
ENSG00000102007	936.755	820.026	763.087	2233.07	1894.47	2017.57	839.956	2048.37	-1.28601	2.17959e-31	9.8028e-30	PLP2	X	49171926	49175239	+	1279	protein_coding	proteolipid protein 2 [Source:HGNC Symbol;Acc:HGNC:9087]	-	894	747	743	2422	2278	1891	43.9611	38.5846	35.9457	104.539	88.6991	94.4612
ENSG00000113361	620.312	648.776	815.465	1719.52	1869.52	1776.44	694.851	1788.49	-1.36365	2.53751e-31	1.13816e-29	CDH6	5	31193750	31329146	+	12379	protein_coding	cadherin 6 [Source:HGNC Symbol;Acc:HGNC:1765]	-	592	591	794	1865	2248	1665	3.00772	3.15403	3.96884	8.31702	9.04371	8.59332
ENSG00000137812	9.43042	14.2709	21.5677	176.101	163.001	172.843	15.0897	170.648	-3.49502	2.71417e-31	1.21409e-29	KNL1	15	40594020	40664342	+	10250	protein_coding	kinetochore scaffold 1 [Source:HGNC Symbol;Acc:HGNC:24054]	-	9	13	21	191	196	162	0.055223	0.0837883	0.126772	1.02869	0.952288	1.00977
ENSG00000177084	66.0129	59.279	61.6221	273.832	262.797	280.603	62.3047	272.411	-2.12707	3.1723e-31	1.41519e-29	POLE	12	132623753	132687365	-	16609	protein_coding	DNA polymerase epsilon, catalytic subunit [Source:HGNC Symbol;Acc:HGNC:9177]	-	63	54	60	297	316	263	0.23856	0.21479	0.223531	0.98716	0.947501	1.01168
ENSG00000242265	202.23	234.92	258.813	635.254	668.636	677.502	231.988	660.464	-1.50898	3.25017e-31	1.44602e-29	PEG10	7	94656325	94669695	+	6689	protein_coding	paternally expressed 10 [Source:HGNC Symbol;Acc:HGNC:14005]	-	193	214	252	689	804	635	1.81467	2.11357	2.33114	5.68633	5.98592	6.0652
ENSG00000156026	272.434	216.259	216.704	734.83	647.846	698.841	235.132	693.839	-1.56037	3.48829e-31	1.54779e-29	MCU	10	72692131	72887694	+	4533	protein_coding	mitochondrial calcium uniporter [Source:HGNC Symbol;Acc:HGNC:23526]	-	260	197	211	797	779	655	3.60736	2.87107	2.88022	9.70615	8.55831	9.23183
ENSG00000140564	856.072	991.277	1099.95	2215.55	2388.46	2442.21	982.434	2348.74	-1.25724	4.96853e-31	2.19867e-29	FURIN	15	90868592	90883458	+	4728	protein_coding	furin, paired basic amino acid cleaving enzyme [Source:HGNC Symbol;Acc:HGNC:8568]	-	817	903	1071	2403	2872	2289	10.8679	12.6175	14.0165	28.0576	30.2512	30.9315
ENSG00000163131	354.165	423.735	374.868	107.873	103.123	116.296	384.256	109.097	1.81903	5.57025e-31	2.45836e-29	CTSS	1	150730196	150765957	-	4228	protein_coding	cathepsin S [Source:HGNC Symbol;Acc:HGNC:2545]	-	338	386	365	117	124	109	5.02786	6.03137	5.34179	1.52765	1.46057	1.64711
ENSG00000130733	551.155	470.939	465.247	1146.04	1161.8	1218.44	495.78	1175.42	-1.24495	6.11648e-31	2.69223e-29	YIPF2	19	10922185	10928681	-	2518	protein_coding	Yip1 domain family member 2 [Source:HGNC Symbol;Acc:HGNC:28476]	-	526	429	453	1243	1397	1142	13.1381	11.2555	11.132	27.2515	27.6297	28.9763
ENSG00000108861	2511.63	2660.97	2635.37	1342.42	1317.31	1189.63	2602.66	1283.12	1.01946	6.4623e-31	2.83688e-29	DUSP3	17	43766121	43778988	-	5012	protein_coding	dual specificity phosphatase 3 [Source:HGNC Symbol;Acc:HGNC:3069]	-	2397	2424	2566	1456	1584	1115	30.0786	31.9511	31.6792	16.0371	15.7391	14.2133
ENSG00000101220	297.582	296.395	249.569	804.901	709.387	770.325	281.182	761.538	-1.4376	6.71228e-31	2.9388e-29	C20orf27	20	3753508	3768387	-	2415	protein_coding	chromosome 20 open reading frame 27 [Source:HGNC Symbol;Acc:HGNC:15873]	-	284	270	243	873	853	722	7.3961	7.38602	6.22613	19.9559	17.5901	19.1008
ENSG00000197442	501.908	525.827	478.598	177.023	178.802	156.839	502.111	170.888	1.55165	6.87482e-31	3.002e-29	MAP3K5	6	136557047	136792518	-	5303	protein_coding	mitogen-activated protein kinase kinase kinase 5 [Source:HGNC Symbol;Acc:HGNC:6857]	-	479	479	466	192	215	147	5.68088	5.9673	5.43743	1.99873	2.01908	1.77104
ENSG00000110422	1536.11	1621.39	1669.96	605.751	744.315	709.51	1609.15	686.525	1.22868	7.25744e-31	3.16072e-29	HIPK3	11	33256672	33357023	+	7958	protein_coding	homeodomain interacting protein kinase 3 [Source:HGNC Symbol;Acc:HGNC:4915]	-	1466	1477	1626	657	895	665	11.5859	12.2614	12.6429	4.5576	5.60087	5.33888
ENSG00000163597	704.138	726.717	681.951	1824.63	1584.27	1507.58	704.268	1638.82	-1.21897	8.98277e-31	3.90183e-29	SNHG16	17	76557766	76565348	+	5362	processed_transcript	small nucleolar RNA host gene 16 [Source:HGNC Symbol;Acc:HGNC:44352]	-	672	662	664	1979	1905	1413	7.88213	8.15633	7.6625	20.3748	17.6931	16.8363
ENSG00000151233	896.937	1157.04	1124.6	333.762	394.196	385.163	1059.53	371.04	1.5136	1.00349e-30	4.34742e-29	GXYLT1	12	42081845	42144879	-	7497	protein_coding	glucoside xylosyltransferase 1 [Source:HGNC Symbol;Acc:HGNC:27482]	-	856	1054	1095	362	474	361	7.18104	9.28788	9.03765	2.6656	3.14867	3.07647
ENSG00000204160	768.055	728.912	799.033	283.974	318.517	316.879	765.333	306.457	1.3208	1.60152e-30	6.92006e-29	ZDHHC18	1	26826710	26857602	+	5436	protein_coding	zinc finger DHHC-type containing 18 [Source:HGNC Symbol;Acc:HGNC:20712]	-	733	664	778	308	383	297	8.48059	8.06961	8.85583	3.12785	3.50877	3.49067
ENSG00000156970	27.2434	34.0305	24.6488	210.215	179.634	198.449	28.6409	196.099	-2.77806	2.29327e-30	9.88322e-29	BUB1B	15	40161023	40221136	+	4476	protein_coding	BUB1 mitotic checkpoint serine/threonine kinase B [Source:HGNC Symbol;Acc:HGNC:1149]	-	26	31	24	228	216	186	0.365329	0.457547	0.33178	2.81202	2.40325	2.65494
ENSG00000091409	308.06	350.185	299.894	834.405	773.423	791.664	319.38	799.831	-1.32516	3.38744e-30	1.45607e-28	ITGA6	2	172427354	172506282	+	6533	protein_coding	integrin subunit alpha 6 [Source:HGNC Symbol;Acc:HGNC:6142]	-	294	319	292	905	930	742	2.83032	3.22583	2.76566	7.64734	7.08935	7.25644
ENSG00000024526	47.1521	71.3543	38.0003	283.052	279.43	283.804	52.1689	282.096	-2.44013	3.70438e-30	1.58777e-28	DEPDC1	1	68474152	68497221	-	5904	protein_coding	DEP domain containing 1 [Source:HGNC Symbol;Acc:HGNC:22949]	-	45	65	37	307	336	266	0.479366	0.727329	0.387779	2.87056	2.83419	2.87851
ENSG00000186193	27.2434	25.2485	23.6218	217.591	162.169	204.851	25.3712	194.87	-2.93969	3.71647e-30	1.58777e-28	SAPCD2	9	137062124	137070588	-	3848	protein_coding	suppressor APC domain containing 2 [Source:HGNC Symbol;Acc:HGNC:28055]	-	26	23	23	236	195	192	0.424952	0.394872	0.369847	3.38572	2.52369	3.18785
ENSG00000122952	37.7217	35.1283	53.4058	267.378	223.71	233.658	42.0853	241.582	-2.5175	3.72269e-30	1.58777e-28	ZWINT	10	56357228	56361275	-	2378	protein_coding	ZW10 interacting kinetochore protein [Source:HGNC Symbol;Acc:HGNC:13195]	-	36	32	52	290	269	219	0.952121	0.889	1.35307	6.73225	5.63348	5.88389
ENSG00000100297	225.282	255.778	184.866	734.83	647.846	656.164	221.975	679.613	-1.61583	3.75264e-30	1.59642e-28	MCM5	22	35400063	35425430	+	7338	protein_coding	minichromosome maintenance complex component 5 [Source:HGNC Symbol;Acc:HGNC:6948]	-	215	233	180	797	779	615	1.84273	2.09769	1.51783	5.99591	5.28684	5.35463
ENSG00000080986	46.1043	32.9328	44.1625	309.79	216.226	243.261	41.0665	256.426	-2.63936	4.20494e-30	1.78423e-28	NDC80	18	2571511	2616635	+	3600	protein_coding	NDC80, kinetochore complex component [Source:HGNC Symbol;Acc:HGNC:16909]	-	44	30	43	336	260	228	0.768691	0.550532	0.739086	5.15242	3.59672	4.04636
ENSG00000127324	470.473	345.794	353.3	1201.36	1102.75	1055.2	389.856	1119.77	-1.52211	4.57681e-30	1.93705e-28	TSPAN8	12	71125085	71441898	-	2519	protein_coding	tetraspanin 8 [Source:HGNC Symbol;Acc:HGNC:11855]	-	449	315	344	1303	1326	989	11.2104	8.26126	8.45005	28.5556	26.2151	25.0842
ENSG00000011009	190.704	193.206	172.542	686.886	519.773	580.411	185.484	595.69	-1.68331	6.22853e-30	2.62936e-28	LYPLA2	1	23790970	23795539	+	2196	protein_coding	lysophospholipase II [Source:HGNC Symbol;Acc:HGNC:6738]	-	182	176	168	745	625	544	5.21243	5.29473	4.73376	18.7283	14.1737	15.827
ENSG00000023191	3679.96	3341.58	3217.7	7422.06	6576.59	6745.15	3413.08	6914.6	-1.01856	6.24774e-30	2.63074e-28	RNH1	11	494512	507300	-	7374	protein_coding	ribonuclease/angiogenin inhibitor 1 [Source:HGNC Symbol;Acc:HGNC:10074]	-	3512	3044	3133	8050	7908	6322	29.9539	27.2713	26.2897	60.2653	53.4072	54.7752
ENSG00000117228	3056.5	2710.37	2698.02	1360.86	1323.97	1152.29	2821.63	1279.04	1.14061	6.37509e-30	2.67754e-28	GBP1	1	89052319	89065360	-	4992	protein_coding	guanylate binding protein 1 [Source:HGNC Symbol;Acc:HGNC:4182]	-	2917	2469	2627	1476	1592	1080	36.7505	32.6746	32.5623	16.3225	15.882	13.8223
ENSG00000111276	1228.05	1250.35	1097.9	513.551	454.074	533.466	1192.1	500.364	1.25412	7.03949e-30	2.94908e-28	CDKN1B	12	12715058	12722371	+	2811	protein_coding	cyclin dependent kinase inhibitor 1B [Source:HGNC Symbol;Acc:HGNC:1785]	-	1172	1139	1069	557	546	500	26.2221	26.7687	23.5313	10.9388	9.67315	11.3643
ENSG00000176087	456.851	496.187	465.247	1079.66	1030.4	1186.43	472.762	1098.83	-1.21611	7.67815e-30	3.2085e-28	SLC35A4	5	140564456	140569103	+	4023	protein_coding	solute carrier family 35 member A4 [Source:HGNC Symbol;Acc:HGNC:20753]	-	436	452	453	1171	1239	1112	6.81613	7.42253	6.9675	16.0687	15.3376	17.6599
ENSG00000144381	3799.41	3562.23	3437.48	7611.07	6860.18	6743.01	3599.71	7071.42	-0.974182	8.28559e-30	3.45358e-28	HSPD1	2	197486581	197516737	-	4245	protein_coding	heat shock protein family D (Hsp60) member 1 [Source:HGNC Symbol;Acc:HGNC:5261]	-	3626	3245	3347	8255	8249	6320	53.7219	50.5011	48.7873	107.353	96.7742	95.12
ENSG00000147475	520.769	555.466	579.247	1250.22	1282.38	1154.42	551.827	1229.01	-1.15585	8.85838e-30	3.68303e-28	ERLIN2	8	37736601	37759101	+	9415	protein_coding	ER lipid raft associated 2 [Source:HGNC Symbol;Acc:HGNC:1356]	-	497	506	564	1356	1542	1082	3.31999	3.55054	3.7067	7.95085	8.15643	7.34242
ENSG00000196233	789.012	870.523	915.088	252.627	323.507	331.816	858.207	302.65	1.50455	8.97191e-30	3.72086e-28	LCOR	10	96832282	96995959	+	26020	protein_coding	ligand dependent nuclear receptor corepressor [Source:HGNC Symbol;Acc:HGNC:29503]	HTH	753	793	891	274	389	311	1.82007	2.0134	2.11885	0.581323	0.744523	0.763634
ENSG00000143033	377.217	418.246	350.219	94.0435	119.756	103.492	381.894	105.764	1.84865	9.5896e-30	3.96707e-28	MTF2	1	93079235	93139081	+	5909	protein_coding	metal response element binding transcription factor 2 [Source:HGNC Symbol;Acc:HGNC:29535]	-	360	381	341	102	144	97	3.83169	4.25966	3.57083	0.952929	1.21363	1.04879
ENSG00000138166	541.725	532.413	536.112	193.619	187.118	214.453	536.75	198.397	1.43898	1.39709e-29	5.76509e-28	DUSP5	10	110497838	110511544	+	2615	protein_coding	dual specificity phosphatase 5 [Source:HGNC Symbol;Acc:HGNC:3071]	-	517	485	522	210	225	201	12.4343	12.2528	12.3517	4.43325	4.28496	4.91085
ENSG00000112742	18.8608	18.6619	22.5948	203.761	181.297	147.237	20.0392	177.431	-3.14672	1.96457e-29	8.08657e-28	TTK	6	80003887	80042527	+	4579	protein_coding	TTK protein kinase [Source:HGNC Symbol;Acc:HGNC:12401]	-	18	17	22	221	218	138	0.247231	0.245269	0.297291	2.66438	2.37095	1.92549
ENSG00000175155	407.604	485.21	545.355	130.001	144.705	147.237	479.389	140.648	1.76991	2.20448e-29	9.05153e-28	YPEL2	17	59331689	59401729	+	8667	protein_coding	yippee like 2 [Source:HGNC Symbol;Acc:HGNC:18326]	-	389	442	531	141	174	138	2.82281	3.36913	3.79101	0.8981	0.999808	1.01728
ENSG00000138646	826.733	680.611	651.14	205.605	232.027	147.237	719.495	194.956	1.87797	2.40497e-29	9.85025e-28	HERC5	4	88457117	88506163	+	4766	protein_coding	HECT and RLD domain containing E3 ubiquitin protein ligase 5 [Source:HGNC Symbol;Acc:HGNC:24368]	-	789	620	634	223	279	138	10.4118	8.59412	8.23122	2.583	2.91532	1.84994
ENSG00000076356	155.078	197.597	217.731	558.729	693.586	634.825	190.135	629.046	-1.72641	2.42483e-29	9.90701e-28	PLXNA2	1	208022242	208244320	-	13781	protein_coding	plexin A2 [Source:HGNC Symbol;Acc:HGNC:9100]	-	148	180	212	606	834	595	0.675433	0.86289	0.951884	2.42754	3.01385	2.75847
ENSG00000146670	40.8651	27.444	21.5677	259.081	202.088	199.516	29.9589	220.228	-2.87881	3.085e-29	1.25731e-27	CDCA5	11	65066300	65084164	-	3925	protein_coding	cell division cycle associated 5 [Source:HGNC Symbol;Acc:HGNC:14626]	-	39	25	21	281	243	187	0.624923	0.420789	0.331062	3.95222	3.08321	3.04393
ENSG00000113810	202.23	288.711	317.354	815.965	1041.21	992.247	269.431	949.808	-1.81777	4.28618e-29	1.74255e-27	SMC4	3	160399274	160434962	+	8457	protein_coding	structural maintenance of chromosomes 4 [Source:HGNC Symbol;Acc:HGNC:14013]	-	193	263	309	885	1252	930	1.4353	2.05449	2.26085	5.77699	7.37266	7.02585
ENSG00000162302	633.934	657.558	604.923	1474.27	1366.38	1290.99	632.138	1377.21	-1.12415	4.80109e-29	1.9471e-27	RPS6KA4	11	64359148	64372215	+	3807	protein_coding	ribosomal protein S6 kinase A4 [Source:HGNC Symbol;Acc:HGNC:10433]	-	605	599	589	1599	1643	1210	9.99479	10.3946	9.5733	23.1868	21.4927	20.3065
ENSG00000124783	3146.62	3022.13	2953.75	5562.39	5338.28	5360.27	3040.83	5420.31	-0.833926	5.72242e-29	2.31506e-27	SSR1	6	7268306	7347446	-	11349	protein_coding	signal sequence receptor subunit 1 [Source:HGNC Symbol;Acc:HGNC:11323]	-	3003	2753	2876	6033	6419	5024	16.6418	16.0255	15.6805	29.3461	28.1673	28.2829
ENSG00000148848	5968.41	7282.53	7941.03	2277.33	2955.64	2764.42	7063.99	2665.8	1.40585	6.30201e-29	2.5433e-27	ADAM12	10	126012381	126388455	-	9860	protein_coding	ADAM metallopeptidase domain 12 [Source:HGNC Symbol;Acc:HGNC:190]	-	5696	6634	7732	2470	3554	2591	36.3324	44.449	48.5226	13.8291	17.9505	16.7889
ENSG00000107201	5516.79	5259.36	4849.66	2383.36	2450	1917.28	5208.61	2250.21	1.21008	6.63985e-29	2.67311e-27	DDX58	9	32455705	32526324	-	4353	protein_coding	DExD/H-box helicase 58 [Source:HGNC Symbol;Acc:HGNC:19102]	-	5265	4791	4722	2585	2946	1797	76.0696	72.7112	67.1222	32.7828	33.7039	26.375
ENSG00000174136	3035.55	3119.83	3163.27	1505.62	1701.53	1628.14	3106.21	1611.76	0.946319	7.27416e-29	2.92134e-27	RGMB	5	98768650	98798643	+	6671	protein_coding	repulsive guidance molecule BMP co-receptor b [Source:HGNC Symbol;Acc:HGNC:26896]	-	2897	2842	3080	1633	2046	1526	27.3123	28.1447	28.5686	13.5136	15.2739	14.6149
ENSG00000107798	3867.52	3652.24	3615.16	2044.98	1921.08	1811.65	3711.64	1925.91	0.946137	8.21611e-29	3.29163e-27	LIPA	10	89213569	89414557	-	4910	protein_coding	lipase A, lysosomal acid type [Source:HGNC Symbol;Acc:HGNC:6617]	-	3691	3327	3520	2218	2310	1698	47.2785	44.7646	44.3599	24.9376	23.4297	22.0947
ENSG00000026025	83318.8	75866.1	73146.4	157235	141632	144736	77443.8	147868	-0.933085	8.41823e-29	3.36444e-27	VIM	10	17228259	17237593	+	5158	protein_coding	vimentin [Source:HGNC Symbol;Acc:HGNC:12692]	-	79516	69110	71221	170538	170305	135656	969.56	885.163	854.389	1825.22	1644.3	1680.31
ENSG00000103043	1712.14	1611.51	1569.31	835.327	797.54	777.794	1630.99	803.554	1.0209	8.56645e-29	3.41541e-27	VAC14	16	70687439	70801161	-	8276	protein_coding	Vac14, PIKFYVE complex component [Source:HGNC Symbol;Acc:HGNC:25507]	-	1634	1468	1528	906	959	729	12.4175	11.7184	11.4244	6.04341	5.77078	5.62781
ENSG00000071539	105.83	86.723	82.1628	398.302	337.645	324.347	91.572	353.431	-1.94895	1.04995e-28	4.17602e-27	TRIP13	5	892643	919357	+	3560	protein_coding	thyroid hormone receptor interactor 13 [Source:HGNC Symbol;Acc:HGNC:12307]	-	101	79	80	432	406	304	1.78432	1.46602	1.39049	6.69897	5.67953	5.45577
ENSG00000280143	658.034	669.633	772.33	255.393	255.313	287.005	699.999	265.903	1.3989	1.1779e-28	4.67364e-27	AP000892.3	11	117204967	117210292	+	5326	TEC	novel transcript	-	628	610	752	277	307	269	7.41583	7.56645	8.73667	2.87113	2.8706	3.22688
ENSG00000011347	112.117	130.633	134.542	378.018	411.66	437.442	125.764	409.04	-1.70082	1.24077e-28	4.91129e-27	SYT7	11	61515313	61581148	-	5953	protein_coding	synaptotagmin 7 [Source:HGNC Symbol;Acc:HGNC:11514]	-	107	119	131	410	495	410	1.13044	1.32061	1.36165	3.80209	4.141	4.40028
ENSG00000171388	93.2563	100.994	97.5683	373.408	323.507	327.548	97.2728	341.488	-1.8122	1.41929e-28	5.60449e-27	APLN	X	129645259	129654937	-	3205	protein_coding	apelin [Source:HGNC Symbol;Acc:HGNC:16665]	-	89	92	95	405	389	307	1.74648	1.89637	1.83411	6.97592	6.04446	6.11988
ENSG00000116584	5026.41	5152.88	5076.63	2879.39	2894.93	2988.48	5085.31	2920.93	0.800067	1.46794e-28	5.78276e-27	ARHGEF2	1	155946851	156007070	-	9135	protein_coding	Rho/Rac guanine nucleotide exchange factor 2 [Source:HGNC Symbol;Acc:HGNC:682]	-	4797	4694	4943	3123	3481	2801	33.0265	33.9468	33.482	18.8729	18.9772	19.5901
ENSG00000131238	729.286	612.55	652.167	1542.5	1416.28	1447.83	664.667	1468.87	-1.14363	1.52282e-28	5.9847e-27	PPT1	1	40071461	40097727	-	5088	protein_coding	palmitoyl-protein thioesterase 1 [Source:HGNC Symbol;Acc:HGNC:9325]	-	696	558	635	1673	1703	1357	8.60327	7.24521	7.72246	18.1519	16.6688	17.0398
ENSG00000197063	1517.25	1539.06	1604.23	782.774	751.8	803.4	1553.51	779.325	0.996077	1.53103e-28	6.00264e-27	MAFG	17	81918270	81927714	-	5220	protein_coding	MAF bZIP transcription factor G [Source:HGNC Symbol;Acc:HGNC:6781]	TF_bZIP	1448	1402	1562	849	904	753	17.4461	17.7436	18.5157	8.97866	8.6245	9.2163
ENSG00000129493	200.134	191.01	167.407	584.545	499.814	536.667	186.184	540.342	-1.53726	1.54693e-28	6.05062e-27	HEATR5A	14	31291791	31420582	-	10243	protein_coding	HEAT repeat containing 5A [Source:HGNC Symbol;Acc:HGNC:20276]	-	191	174	163	634	601	503	1.17276	1.12224	0.984667	3.41693	2.92202	3.13742
ENSG00000145901	4561.18	4904.79	5126.96	2544.71	2671.22	2584.11	4864.31	2600.01	0.903603	1.91673e-28	7.47932e-27	TNIP1	5	151029945	151093577	-	5793	protein_coding	TNFAIP3 interacting protein 1 [Source:HGNC Symbol;Acc:HGNC:16903]	-	4353	4468	4992	2760	3212	2422	47.2592	50.9534	53.3212	26.3015	27.6126	26.7118
ENSG00000169826	1462.76	1494.05	1428.61	734.83	753.463	709.51	1461.81	732.601	0.995798	1.92392e-28	7.48966e-27	CSGALNACT2	10	43138486	43185308	+	3730	protein_coding	chondroitin sulfate N-acetylgalactosaminyltransferase 2 [Source:HGNC Symbol;Acc:HGNC:24292]	-	1396	1361	1391	797	906	665	23.5385	24.1053	23.0753	11.7957	12.0964	11.3906
ENSG00000074416	2043.26	2154.9	2021.2	1072.28	1072.81	1112.81	2073.12	1085.97	0.933093	2.0589e-28	7.99627e-27	MGLL	3	127689062	128052190	-	11849	protein_coding	monoglyceride lipase [Source:HGNC Symbol;Acc:HGNC:17038]	-	1950	1963	1968	1163	1290	1043	10.3503	10.9447	10.2771	5.41842	5.42181	5.62387
ENSG00000068489	49.2477	52.6924	51.3517	221.279	244.501	300.875	51.0973	255.552	-2.32026	2.28257e-28	8.84416e-27	PRR11	17	59155499	59204705	+	4080	protein_coding	proline rich 11 [Source:HGNC Symbol;Acc:HGNC:25619]	-	47	48	50	240	294	282	0.724501	0.777221	0.758296	3.24732	3.58858	4.41592
ENSG00000111275	193.847	175.641	141.731	581.779	503.141	521.73	170.407	535.55	-1.6527	2.54807e-28	9.84974e-27	ALDH2	12	111766887	111817529	+	9720	protein_coding	aldehyde dehydrogenase 2 family member [Source:HGNC Symbol;Acc:HGNC:404]	-	185	160	138	631	605	489	1.19703	1.08747	0.8785	3.58375	3.09974	3.21421
ENSG00000167553	3701.96	3136.3	2862.35	7969.72	6999.06	7174.05	3233.54	7380.95	-1.1907	2.59989e-28	1.00266e-26	TUBA1C	12	49188736	49274603	+	4631	protein_coding	tubulin alpha 1c [Source:HGNC Symbol;Acc:HGNC:20768]	-	3533	2857	2787	8644	8416	6724	47.9811	40.7567	37.2384	103.042	90.5038	92.7652
ENSG00000108950	9.43042	24.1507	16.4326	177.023	202.088	146.17	16.6712	175.094	-3.40194	2.8131e-28	1.08235e-26	FAM20A	17	68535113	68601389	-	6203	protein_coding	FAM20A, golgi associated secretory pathway pseudokinase [Source:HGNC Symbol;Acc:HGNC:23015]	-	9	22	16	192	243	137	0.0912519	0.234307	0.159605	1.70873	1.95092	1.41108
ENSG00000069667	622.408	723.423	757.951	244.329	270.282	274.202	701.261	262.937	1.41572	2.92342e-28	1.12218e-26	RORA	15	60488284	61229319	-	17040	protein_coding	RAR related orphan receptor A [Source:HGNC Symbol;Acc:HGNC:10258]	THR-like	594	659	738	265	325	257	2.19239	2.55493	2.67988	0.85852	0.949839	0.963598
ENSG00000166986	1928	1950.72	1834.28	3488.83	3370.63	3552.89	1904.33	3470.78	-0.865889	3.32473e-28	1.27327e-26	MARS	12	57475445	57517569	+	7028	protein_coding	methionyl-tRNA synthetase [Source:HGNC Symbol;Acc:HGNC:6898]	-	1840	1777	1786	3784	4053	3330	16.466	16.704	15.7246	29.7231	28.7198	30.2723
ENSG00000247556	2730.63	2933.21	2718.56	1194.91	1373.86	1435.02	2794.13	1334.6	1.06634	4.27664e-28	1.63403e-26	OIP5-AS1	15	41283990	41309737	+	12673	processed_transcript	OIP5 antisense RNA 1 [Source:HGNC Symbol;Acc:HGNC:43563]	-	2606	2672	2647	1296	1652	1345	12.9329	13.929	12.9242	5.64547	6.49182	6.78071
ENSG00000155363	625.551	638.896	617.248	1333.2	1228.33	1326.2	627.232	1295.91	-1.04654	5.21696e-28	1.98871e-26	MOV10	1	112673141	112700746	+	6509	protein_coding	Mov10 RISC complex RNA helicase [Source:HGNC Symbol;Acc:HGNC:7200]	-	597	582	601	1446	1477	1243	5.76848	5.90707	5.71333	12.2639	11.3006	12.2008
ENSG00000147526	539.629	630.114	613.14	1280.65	1277.39	1274.98	594.294	1277.68	-1.10453	5.401e-28	2.05412e-26	TACC1	8	38728186	38853028	+	12609	protein_coding	transforming acidic coiled-coil containing protein 1 [Source:HGNC Symbol;Acc:HGNC:11522]	-	515	574	597	1389	1536	1195	2.56879	3.00743	2.9297	6.08129	6.06662	6.05508
ENSG00000172466	1510.96	1500.64	1564.17	711.78	744.315	799.132	1525.26	751.743	1.02178	5.57038e-28	2.11367e-26	ZNF24	18	35332212	35345482	-	8257	protein_coding	zinc finger protein 24 [Source:HGNC Symbol;Acc:HGNC:13032]	zf-C2H2	1442	1367	1523	772	895	749	10.9836	10.9373	11.4132	5.16142	5.39805	5.79551
ENSG00000166340	4157.77	4261.5	4370.03	2092.01	2371.83	2310.98	4263.1	2258.27	0.916645	8.94126e-28	3.38496e-26	TPP1	11	6612763	6619485	-	6544	protein_coding	tripeptidyl peptidase 1 [Source:HGNC Symbol;Acc:HGNC:2073]	-	3968	3882	4255	2269	2852	2166	38.1355	39.1901	40.2333	19.141	21.7041	21.1469
ENSG00000116688	1098.12	1036.28	1003.41	2029.31	1970.15	2025.04	1045.94	2008.17	-0.940973	9.69743e-28	3.66283e-26	MFN2	1	11980181	12013514	+	4973	protein_coding	mitofusin 2 [Source:HGNC Symbol;Acc:HGNC:16877]	-	1048	944	977	2201	2369	1898	13.2539	12.5406	12.1564	24.433	23.7237	24.3843
ENSG00000166068	695.755	619.136	609.031	1394.06	1338.94	1330.46	641.308	1354.49	-1.07867	1.03904e-27	3.91563e-26	SPRED1	15	38252326	38357249	+	8260	protein_coding	sprouty related EVH1 domain containing 1 [Source:HGNC Symbol;Acc:HGNC:20249]	-	664	564	593	1512	1610	1247	5.05579	4.5109	4.44226	10.1052	9.70693	9.64537
ENSG00000148700	3180.15	3002.37	2918.83	5700.69	5310	5492.57	3033.78	5501.09	-0.85855	1.09303e-27	4.10969e-26	ADD3	10	109996368	110135565	+	6541	protein_coding	adducin 3 [Source:HGNC Symbol;Acc:HGNC:245]	-	3035	2735	2842	6183	6385	5148	29.1821	27.6234	26.8849	52.1831	48.613	50.2836
ENSG00000183160	411.795	330.426	434.436	991.144	961.373	1081.87	392.219	1011.46	-1.36504	1.23583e-27	4.63604e-26	TMEM119	12	108589846	108598320	-	3189	protein_coding	transmembrane protein 119 [Source:HGNC Symbol;Acc:HGNC:27884]	-	393	301	423	1075	1156	1014	7.75067	6.23556	8.20758	18.6092	18.0526	20.3149
ENSG00000167775	400.269	409.464	350.219	882.349	946.403	877.019	386.651	901.924	-1.22314	1.32111e-27	4.94473e-26	CD320	19	8302127	8308356	-	2277	protein_coding	CD320 molecule [Source:HGNC Symbol;Acc:HGNC:16692]	-	382	373	341	957	1138	822	10.5512	10.822	9.2666	23.2019	24.8894	23.0643
ENSG00000076108	1426.09	1551.13	1680.23	613.127	722.693	706.309	1552.48	680.71	1.18951	1.33477e-27	4.98454e-26	BAZ2A	12	56595596	56636816	-	10918	protein_coding	bromodomain adjacent to zinc finger domain 2A [Source:HGNC Symbol;Acc:HGNC:962]	MBD	1361	1413	1636	665	869	662	7.84001	8.54993	9.27191	3.36243	3.96381	3.87389
ENSG00000172216	4811.61	4858.68	4901.01	2880.31	2794.3	2758.02	4857.1	2810.88	0.788983	1.42605e-27	5.31342e-26	CEBPB	20	50190734	50192689	+	1956	protein_coding	CCAAT enhancer binding protein beta [Source:HGNC Symbol;Acc:HGNC:1834]	C/EBP	4592	4426	4772	3124	3360	2585	147.65	149.488	150.96	88.1691	85.5473	84.4353
ENSG00000165288	448.469	589.497	685.032	118.015	167.159	146.17	574.332	143.781	1.9965	1.5604e-27	5.80087e-26	BRWD3	X	80670854	80809688	-	12694	protein_coding	bromodomain and WD repeat domain containing 3 [Source:HGNC Symbol;Acc:HGNC:17342]	-	428	537	667	128	201	137	2.12054	2.79473	3.2513	0.556655	0.788558	0.689532
ENSG00000109814	1945.81	1947.42	1966.77	3592.09	3416.37	3418.45	1953.34	3475.64	-0.831349	1.59779e-27	5.92656e-26	UGDH	4	39498755	39528311	-	4045	protein_coding	UDP-glucose 6-dehydrogenase [Source:HGNC Symbol;Acc:HGNC:12525]	-	1857	1774	1915	3896	4108	3204	28.8732	28.9734	29.294	53.171	50.5764	50.6065
ENSG00000204574	442.182	520.338	542.274	1204.13	1172.61	1103.21	501.598	1159.98	-1.20991	1.91266e-27	7.07856e-26	ABCF1	6	30571376	30597179	+	4523	protein_coding	ATP binding cassette subfamily F member 1 [Source:HGNC Symbol;Acc:HGNC:70]	-	422	474	528	1306	1410	1034	5.86796	6.92334	7.22331	15.9401	15.5249	14.6058
ENSG00000106105	5567.09	5577.71	5447.39	9563.85	9107.26	9365.53	5530.73	9345.55	-0.756788	1.99811e-27	7.37825e-26	GARS	7	30594681	30634033	+	4152	protein_coding	glycyl-tRNA synthetase [Source:HGNC Symbol;Acc:HGNC:4162]	-	5313	5081	5304	10373	10951	8778	80.4792	80.8454	79.0452	137.918	131.351	135.074
ENSG00000107021	165.556	186.619	183.839	497.877	475.697	482.254	178.671	485.276	-1.4417	2.06509e-27	7.60855e-26	TBC1D13	9	128787204	128810432	+	3982	protein_coding	TBC1 domain family member 13 [Source:HGNC Symbol;Acc:HGNC:25571]	-	158	170	179	540	572	452	2.4955	2.8204	2.78151	7.48629	7.1537	7.2522
ENSG00000101347	7928.89	7230.94	6515.51	3686.13	3632.59	3428.05	7225.11	3582.26	1.01197	2.09265e-27	7.69292e-26	SAMHD1	20	36889773	36951901	-	11261	protein_coding	SAM and HD domain containing deoxynucleoside triphosphate triphosphohydrolase 1 [Source:HGNC Symbol;Acc:HGNC:15925]	-	7567	6587	6344	3998	4368	3213	42.2618	38.6433	34.859	19.5993	19.3171	18.2291
ENSG00000125347	1100.22	1017.62	1031.14	496.955	492.329	438.509	1049.66	475.931	1.13946	2.10034e-27	7.70406e-26	IRF1	5	132481609	132490798	-	7799	protein_coding	interferon regulatory factor 1 [Source:HGNC Symbol;Acc:HGNC:6116]	IRF	1050	927	1004	539	592	411	8.46743	7.85244	7.9657	3.81526	3.78024	3.36694
ENSG00000100714	616.121	645.482	616.221	1438.31	1266.58	1286.72	625.941	1330.54	-1.08811	2.36676e-27	8.66202e-26	MTHFD1	14	64388031	64463457	+	9377	protein_coding	methylenetetrahydrofolate dehydrogenase, cyclohydrolase and formyltetrahydrofolate synthetase 1 [Source:HGNC Symbol;Acc:HGNC:7432]	-	588	588	600	1560	1523	1206	3.9438	4.14264	3.95928	9.18407	8.08858	8.21705
ENSG00000143384	10145	9523.06	9290.55	5604.81	5516.25	5537.38	9652.88	5552.81	0.797744	2.6464e-27	9.66403e-26	MCL1	1	150574551	150579738	-	4371	protein_coding	MCL1, BCL2 family apoptosis regulator [Source:HGNC Symbol;Acc:HGNC:6943]	-	9682	8675	9046	6079	6633	5190	139.311	131.115	128.057	76.776	75.5728	75.8611
ENSG00000162702	880.172	831.004	943.845	373.408	389.206	405.434	885.007	389.35	1.1857	3.13582e-27	1.1426e-25	ZNF281	1	200404940	200410056	-	4895	protein_coding	zinc finger protein 281 [Source:HGNC Symbol;Acc:HGNC:13075]	zf-C2H2	840	757	919	405	468	380	10.7926	10.2166	11.6169	4.56748	4.76134	4.95979
ENSG00000272540	377.217	352.381	348.165	921.073	780.907	927.164	359.254	876.382	-1.28543	3.27121e-27	1.18931e-25	AL662797.1	6	30723105	30723877	-	773	antisense	novel transcript, antisense to TUBB	-	360	321	339	999	939	869	29.2903	27.434	27.1362	71.3445	60.4954	71.8245
ENSG00000174442	177.082	194.303	182.812	515.395	527.258	467.316	184.733	503.323	-1.44779	3.30321e-27	1.1983e-25	ZWILCH	15	66504959	66550128	+	4849	protein_coding	zwilch kinetochore protein [Source:HGNC Symbol;Acc:HGNC:25468]	-	169	177	178	559	634	438	2.19198	2.41149	2.27142	6.36406	6.51138	5.77104
ENSG00000154319	1404.08	1393.06	1369.04	724.688	699.407	711.644	1388.73	711.913	0.964138	3.40073e-27	1.23097e-25	FAM167A	8	11421463	11475908	-	5076	protein_coding	family with sequence similarity 167 member A [Source:HGNC Symbol;Acc:HGNC:15549]	-	1340	1269	1333	786	841	667	16.6029	16.516	16.2494	8.54821	8.25107	8.39531
ENSG00000213722	505.051	492.894	416.976	1264.98	1125.21	1061.6	471.64	1150.59	-1.28745	3.52874e-27	1.27451e-25	DDAH2	6	31727038	31730617	-	2538	protein_coding	dimethylarginine dimethylaminohydrolase 2 [Source:HGNC Symbol;Acc:HGNC:2716]	-	482	449	406	1372	1353	995	11.9442	11.6874	9.89837	29.8426	26.5486	25.0475
ENSG00000119285	468.377	491.796	477.571	981.002	1012.93	1056.26	479.248	1016.73	-1.08485	3.64895e-27	1.31505e-25	HEATR1	1	236549005	236604504	-	9049	protein_coding	HEAT repeat containing 1 [Source:HGNC Symbol;Acc:HGNC:25517]	-	447	448	465	1064	1218	990	3.10676	3.2707	3.17967	6.49106	6.70321	6.98983
ENSG00000162493	208.517	268.951	259.84	41.4898	59.8779	45.8781	245.769	49.0819	2.31658	3.9909e-27	1.43516e-25	PDPN	1	13583465	13617957	+	3707	protein_coding	podoplanin [Source:HGNC Symbol;Acc:HGNC:29602]	-	199	245	253	45	72	43	3.37623	4.36624	4.22306	0.670138	0.967266	0.741102
ENSG00000139546	99.5433	117.46	92.4331	456.387	356.772	348.887	103.146	387.349	-1.911	4.20457e-27	1.50871e-25	TARBP2	12	53500921	53506431	+	4090	protein_coding	TARBP2, RISC loading complex RNA binding subunit [Source:HGNC Symbol;Acc:HGNC:11569]	-	95	107	90	495	429	327	1.46084	1.72832	1.3616	6.68123	5.2236	5.10807
ENSG00000153130	655.938	551.075	517.625	1536.97	1304.01	1374.21	574.879	1405.06	-1.28918	4.25411e-27	1.52318e-25	SCOC	4	140257286	140385726	+	6294	protein_coding	short coiled-coil protein [Source:HGNC Symbol;Acc:HGNC:20335]	-	626	502	504	1667	1568	1288	6.25531	5.26915	4.95488	14.6212	12.4067	13.0744
ENSG00000186185	7.33477	6.58656	8.21628	178.867	139.715	113.095	7.3792	143.892	-4.28468	4.48459e-27	1.60222e-25	KIF18B	17	44924709	44947711	-	4655	protein_coding	kinesin family member 18B [Source:HGNC Symbol;Acc:HGNC:27102]	-	7	6	8	194	168	106	0.0945757	0.0851521	0.106341	2.30068	1.79732	1.45485
ENSG00000134690	24.1	31.835	38.0003	233.265	188.782	178.178	31.3117	200.075	-2.67563	5.14578e-27	1.83447e-25	CDCA8	1	37692418	37709719	+	2469	protein_coding	cell division cycle associated 8 [Source:HGNC Symbol;Acc:HGNC:14629]	-	23	29	37	253	227	167	0.585879	0.775962	0.927277	5.65684	4.57869	4.32143
ENSG00000204642	700.994	588.399	522.761	202.839	213.731	181.379	604.051	199.316	1.59684	5.85811e-27	2.08392e-25	HLA-F	6	29722775	29738528	+	4342	protein_coding	major histocompatibility complex, class I, F [Source:HGNC Symbol;Acc:HGNC:4963]	-	669	536	509	220	257	170	9.69031	8.15528	7.25366	2.7971	2.94767	2.50145
ENSG00000119514	381.408	305.177	292.705	988.378	846.607	835.408	326.43	890.131	-1.44733	6.18877e-27	2.19681e-25	GALNT12	9	98807699	98850081	+	3137	protein_coding	polypeptide N-acetylgalactosaminyltransferase 12 [Source:HGNC Symbol;Acc:HGNC:19877]	-	364	278	285	1072	1018	783	7.29774	5.85456	5.62159	18.8649	16.161	15.947
ENSG00000100100	346.83	385.313	433.409	109.717	122.251	125.898	388.517	119.289	1.70478	6.49951e-27	2.30217e-25	PIK3IP1	22	31281593	31292534	-	3805	protein_coding	phosphoinositide-3-kinase interacting protein 1 [Source:HGNC Symbol;Acc:HGNC:24942]	-	331	351	422	119	147	118	5.4711	6.09419	6.86257	1.7265	1.92397	1.98134
ENSG00000156265	369.882	361.163	362.543	118.015	122.251	126.965	364.529	122.41	1.5755	6.6821e-27	2.36177e-25	MAP3K7CL	21	29077471	29175889	+	4497	protein_coding	MAP3K7 C-terminal like [Source:HGNC Symbol;Acc:HGNC:16457]	-	353	329	353	128	147	119	4.93689	4.83322	4.85714	1.57131	1.62791	1.69066
ENSG00000006459	354.165	403.975	445.733	122.625	133.062	110.961	401.291	122.216	1.71138	6.91783e-27	2.43986e-25	KDM7A	7	140084746	140177035	-	9430	protein_coding	lysine demethylase 7A [Source:HGNC Symbol;Acc:HGNC:22224]	-	338	368	434	133	160	104	2.25427	2.5781	2.84778	0.7786	0.844976	0.704618
ENSG00000165304	70.2042	69.1588	91.4061	280.286	296.895	304.076	76.923	293.752	-1.9308	8.29346e-27	2.9188e-25	MELK	9	36572862	36677683	+	3087	protein_coding	maternal embryonic leucine zipper kinase [Source:HGNC Symbol;Acc:HGNC:16870]	-	67	63	89	304	357	285	1.36502	1.34824	1.78395	5.4364	5.75927	5.89849
ENSG00000117139	3323.7	3358.05	3230.02	1865.2	1882	1902.34	3303.92	1883.18	0.811056	8.68191e-27	3.04901e-25	KDM5B	1	202724495	202809470	-	25882	protein_coding	lysine demethylase 5B [Source:HGNC Symbol;Acc:HGNC:18039]	ARID	3172	3059	3145	2023	2263	1783	7.70791	7.8081	7.51886	4.31492	4.35434	4.40135
ENSG00000118523	26599	27834.8	28855.6	15636.1	15857.7	16727.4	27763.1	16073.7	0.788524	1.07437e-26	3.76508e-25	CTGF	6	131948176	131951373	-	2339	protein_coding	connective tissue growth factor [Source:HGNC Symbol;Acc:HGNC:2500]	-	25385	25356	28096	16959	19068	15678	682.572	716.167	743.264	400.262	405.986	428.245
ENSG00000215492	235.76	229.432	223.894	682.276	554.702	602.817	229.695	613.265	-1.41641	1.19271e-26	4.17096e-25	HNRNPA1P7	18	32412214	32413176	-	963	processed_pseudogene	heterogeneous nuclear ribonucleoprotein A1 pseudogene 7 [Source:HGNC Symbol;Acc:HGNC:31015]	-	225	209	218	740	667	565	14.6946	14.3378	14.0075	42.4209	34.4934	37.4847
ENSG00000166592	397.125	329.328	363.57	111.561	115.598	116.296	363.341	114.485	1.66684	1.20966e-26	4.22126e-25	RRAD	16	66921679	66925644	-	1709	protein_coding	RRAD, Ras related glycolysis inhibitor and calcium channel regulator [Source:HGNC Symbol;Acc:HGNC:10446]	-	379	300	354	121	139	109	13.9476	11.5969	12.8171	3.90857	4.0505	4.0749
ENSG00000128272	11926.3	11834.9	12155	7320.64	7310.92	7070.56	11972.1	7234.04	0.726727	1.40772e-26	4.90206e-25	ATF4	22	39519695	39522685	+	2514	protein_coding	activating transcription factor 4 [Source:HGNC Symbol;Acc:HGNC:786]	TF_bZIP	11382	10781	11835	7940	8791	6627	284.744	283.307	291.294	174.353	174.144	168.416
ENSG00000173597	1028.96	861.741	843.195	2084.63	1917.76	1936.48	911.3	1979.62	-1.11916	1.52092e-26	5.2851e-25	SULT1B1	4	69721162	69787961	-	7356	protein_coding	sulfotransferase family 1B member 1 [Source:HGNC Symbol;Acc:HGNC:17845]	-	982	785	821	2261	2306	1815	8.39597	7.05004	6.90606	16.9681	15.6118	15.764
ENSG00000184178	231.569	186.619	164.326	586.389	547.217	575.077	194.171	569.561	-1.55239	1.66599e-26	5.77708e-25	SCFD2	4	52872982	53366075	-	3185	protein_coding	sec1 family domain containing 2 [Source:HGNC Symbol;Acc:HGNC:30676]	-	221	170	160	636	658	539	4.36399	3.52617	3.10842	11.0236	10.2885	10.8121
ENSG00000032444	682.134	713.543	767.195	1409.73	1478.65	1458.5	720.957	1448.96	-1.0069	2.11636e-26	7.32341e-25	PNPLA6	19	7534004	7561764	+	7172	protein_coding	patatin like phospholipase domain containing 6 [Source:HGNC Symbol;Acc:HGNC:16268]	-	651	650	747	1529	1778	1367	5.70876	5.98738	6.4448	11.7691	12.346	12.1776
ENSG00000120802	455.803	465.45	431.355	961.641	929.771	977.31	450.869	956.24	-1.08457	2.21583e-26	7.65158e-25	TMPO	12	98515512	98550379	+	8593	protein_coding	thymopoietin [Source:HGNC Symbol;Acc:HGNC:11875]	-	435	424	420	1043	1118	916	3.1838	3.25975	3.02436	6.7006	6.47937	6.81056
ENSG00000073464	63.9173	53.7902	52.3788	259.081	222.047	247.528	56.6954	242.885	-2.09774	2.29363e-26	7.90367e-25	CLCN4	X	10156945	10237660	+	6789	protein_coding	chloride voltage-gated channel 4 [Source:HGNC Symbol;Acc:HGNC:2022]	-	61	49	51	281	267	232	0.5651	0.476819	0.464829	2.28494	1.95858	2.18331
ENSG00000108669	481.999	554.368	549.463	197.307	197.098	209.119	528.61	201.175	1.39491	2.34527e-26	8.06481e-25	CYTH1	17	78674048	78782297	-	7754	protein_coding	cytohesin 1 [Source:HGNC Symbol;Acc:HGNC:9501]	-	460	505	535	214	237	196	3.73107	4.30258	4.2693	1.52357	1.52215	1.61496
ENSG00000187134	975.524	754.161	682.978	2978.97	2245.42	2155.2	804.221	2459.86	-1.61304	2.64535e-26	9.07779e-25	AKR1C1	10	4963253	4983283	+	8765	protein_coding	aldo-keto reductase family 1 member C1 [Source:HGNC Symbol;Acc:HGNC:384]	-	931	687	665	3231	2700	2020	6.68035	5.17808	4.6946	20.3498	15.3408	14.7242
ENSG00000131153	20.9565	20.8574	26.7029	175.179	141.378	186.713	22.8389	167.757	-2.87186	3.04524e-26	1.04284e-24	GINS2	16	85676198	85690073	-	3264	protein_coding	GINS complex subunit 2 [Source:HGNC Symbol;Acc:HGNC:24575]	-	20	19	26	190	170	175	0.385373	0.384563	0.492893	3.2135	2.59379	3.42547
ENSG00000092621	2206.72	1905.71	1891.8	4207.98	3783.95	4009.53	2001.41	4000.49	-0.999015	3.32338e-26	1.13573e-24	PHGDH	1	119648411	119744226	+	9217	protein_coding	phosphoglycerate dehydrogenase [Source:HGNC Symbol;Acc:HGNC:8923]	-	2106	1736	1842	4564	4550	3758	14.3704	12.443	12.366	27.3357	24.5843	26.0495
ENSG00000104738	297.582	267.853	310.164	712.702	670.3	695.64	291.867	692.881	-1.24622	3.65013e-26	1.24482e-24	MCM4	8	47960185	47978160	+	6973	protein_coding	minichromosome maintenance complex component 4 [Source:HGNC Symbol;Acc:HGNC:6947]	-	284	244	302	773	806	652	2.56153	2.31171	2.67989	6.11976	5.75641	5.97393
ENSG00000131389	722.999	792.582	786.708	256.315	335.981	251.796	767.43	281.364	1.44365	3.95475e-26	1.34592e-24	SLC6A6	3	14402576	14489349	+	8254	protein_coding	solute carrier family 6 member 6 [Source:HGNC Symbol;Acc:HGNC:11052]	-	690	722	766	278	404	236	5.25758	5.77878	5.7424	1.85932	2.43755	1.82675
ENSG00000075213	466.282	435.81	432.382	913.697	981.332	954.905	444.825	949.978	-1.09477	4.37417e-26	1.4856e-24	SEMA3A	7	83955777	84492724	-	9371	protein_coding	semaphorin 3A [Source:HGNC Symbol;Acc:HGNC:10723]	-	445	397	421	991	1180	895	2.98659	2.79878	2.77987	5.83797	6.27093	6.10196
ENSG00000077782	1035.25	1198.75	1108.17	2123.35	2204.67	2332.31	1114.06	2220.11	-0.994782	4.88493e-26	1.65566e-24	FGFR1	8	38400215	38468834	-	13842	protein_coding	fibroblast growth factor receptor 1 [Source:HGNC Symbol;Acc:HGNC:3688]	-	988	1092	1079	2303	2651	2186	4.4891	5.2118	4.82338	9.18479	9.53777	10.0898
ENSG00000162654	1217.57	1014.33	939.737	401.068	392.533	292.34	1057.21	361.98	1.5434	4.93493e-26	1.66918e-24	GBP4	1	89181148	89198932	-	6127	protein_coding	guanylate binding protein 4 [Source:HGNC Symbol;Acc:HGNC:20480]	-	1162	924	915	435	472	274	11.9278	9.96295	9.24064	3.91937	3.83646	2.85716
ENSG00000147274	986.003	1019.82	967.467	1904.84	1818.79	1832.99	991.096	1852.21	-0.90231	5.02526e-26	1.69626e-24	RBMX	X	136848004	136880764	-	5882	protein_coding	RNA binding motif protein X-linked [Source:HGNC Symbol;Acc:HGNC:9910]	-	941	929	942	2066	2187	1718	10.0616	10.4341	9.90957	19.3901	18.5165	18.6608
ENSG00000006118	2310.45	3300.96	3839.06	895.257	1008.78	1090.41	3150.16	998.146	1.65845	5.20189e-26	1.75229e-24	TMEM132A	11	60924463	60937159	+	7271	protein_coding	transmembrane protein 132A [Source:HGNC Symbol;Acc:HGNC:31092]	-	2205	3007	3738	971	1213	1022	19.0729	27.3214	31.8108	7.37224	8.30812	8.98026
ENSG00000197930	5689.69	6720.48	7343.3	2810.24	3197.65	3014.08	6584.49	3007.32	1.1305	5.38324e-26	1.80969e-24	ERO1A	14	52639916	52695900	-	7548	protein_coding	endoplasmic reticulum oxidoreductase 1 alpha [Source:HGNC Symbol;Acc:HGNC:13280]	-	5430	6122	7150	3048	3845	2825	45.2449	53.5828	58.6143	22.2924	25.3688	23.9122
ENSG00000026508	29780.2	29823.9	28633.7	18294.2	18074.8	17953.3	29412.6	18107.4	0.699838	6.35981e-26	2.13364e-24	CD44	11	35138870	35232402	+	10004	protein_coding	CD44 molecule (Indian blood group) [Source:HGNC Symbol;Acc:HGNC:1681]	-	28421	27168	27880	19842	21734	16827	178.676	179.41	172.444	109.493	108.194	107.465
ENSG00000187720	544.869	635.603	568.977	1190.3	1420.44	1392.35	583.149	1334.36	-1.19461	6.7694e-26	2.26347e-24	THSD4	15	71096952	71783383	+	15837	protein_coding	thrombospondin type 1 domain containing 4 [Source:HGNC Symbol;Acc:HGNC:25835]	-	520	579	554	1291	1708	1305	2.06506	2.41529	2.16454	4.50016	5.37095	5.26465
ENSG00000135111	754.433	782.702	842.168	335.606	364.257	354.222	793.101	351.362	1.17436	6.77422e-26	2.26347e-24	TBX3	12	114670254	114684164	-	5950	protein_coding	T-box 3 [Source:HGNC Symbol;Acc:HGNC:11602]	T-box	720	713	820	364	438	332	7.61056	7.91656	8.52758	3.37722	3.66601	3.56495
ENSG00000105443	1031.06	948.464	952.061	482.203	437.441	440.643	977.195	453.429	1.10774	7.69222e-26	2.56501e-24	CYTH2	19	48469032	48482314	+	9509	protein_coding	cytohesin 2 [Source:HGNC Symbol;Acc:HGNC:9502]	-	984	864	927	523	526	413	6.50821	6.00264	6.03218	3.03628	2.75478	2.7749
ENSG00000011566	1211.28	1242.66	1285.85	562.417	644.519	600.683	1246.6	602.54	1.04818	7.96554e-26	2.65079e-24	MAP4K3	2	39249266	39437312	-	6067	protein_coding	mitogen-activated protein kinase kinase kinase kinase 3 [Source:HGNC Symbol;Acc:HGNC:6865]	-	1156	1132	1252	610	775	563	11.9835	12.3264	12.7691	5.55048	6.36156	5.9288
ENSG00000185619	1233.29	1290.96	1274.55	594.687	661.152	631.624	1266.27	629.154	1.00859	8.20896e-26	2.7263e-24	PCGF3	4	705748	770640	+	7425	protein_coding	polycomb group ring finger 3 [Source:HGNC Symbol;Acc:HGNC:10066]	-	1177	1176	1241	645	795	592	9.96968	10.4634	10.342	4.79554	5.3322	5.09398
ENSG00000160703	114.213	86.723	112.974	354.046	330.16	361.69	104.637	348.632	-1.73345	9.70116e-26	3.21541e-24	NLRX1	11	119166568	119184016	+	5320	protein_coding	NLR family member X1 [Source:HGNC Symbol;Acc:HGNC:29890]	-	109	79	110	384	397	339	1.28859	0.981023	1.27941	3.98468	3.71634	4.07118
ENSG00000130202	2773.59	2813.56	2742.18	1549.87	1578.45	1611.07	2776.44	1579.8	0.81366	1.01081e-25	3.34359e-24	NECTIN2	19	44846175	44889228	+	3747	protein_coding	nectin cell adhesion molecule 2 [Source:HGNC Symbol;Acc:HGNC:9707]	-	2647	2563	2670	1681	1898	1510	44.4295	45.1886	44.0917	24.7661	25.226	25.7469
ENSG00000172183	801.585	724.521	593.626	206.527	189.613	109.894	706.577	168.678	2.06068	1.07013e-25	3.53271e-24	ISG20	15	88636153	88656483	+	7363	protein_coding	interferon stimulated exonuclease gene 20 [Source:HGNC Symbol;Acc:HGNC:6130]	-	765	660	578	224	228	103	6.53443	5.92179	4.85738	1.67945	1.54211	0.893747
ENSG00000138764	1214.43	1106.54	1120.49	488.657	526.426	575.077	1147.15	530.053	1.11526	1.13544e-25	3.74083e-24	CCNG2	4	77157151	77433388	+	7471	protein_coding	cyclin G2 [Source:HGNC Symbol;Acc:HGNC:1593]	-	1159	1008	1091	530	633	539	9.75677	8.91344	9.03598	3.91626	4.2195	4.60938
ENSG00000074695	3485.06	3434.89	3633.65	5863.89	6394.46	6288.5	3517.87	6182.28	-0.813393	1.15152e-25	3.78624e-24	LMAN1	18	59327823	59359962	-	6767	protein_coding	lectin, mannose binding 1 [Source:HGNC Symbol;Acc:HGNC:6631]	-	3326	3129	3538	6360	7689	5894	30.912	30.5473	32.3512	51.8842	56.5861	55.6476
ENSG00000013563	282.913	277.733	233.137	650.928	637.866	665.766	264.594	651.52	-1.30038	1.26485e-25	4.15061e-24	DNASE1L1	X	154401238	154412112	-	4130	protein_coding	deoxyribonuclease 1 like 1 [Source:HGNC Symbol;Acc:HGNC:2957]	-	270	253	227	706	767	624	4.11164	4.04701	3.40099	9.43689	9.24871	9.6531
ENSG00000087074	2394.28	2703.78	2912.67	1187.53	1346.42	1273.92	2670.24	1269.29	1.07273	1.27343e-25	4.1705e-24	PPP1R15A	19	48872392	48876057	+	3093	protein_coding	protein phosphatase 1 regulatory subunit 15A [Source:HGNC Symbol;Acc:HGNC:14375]	-	2285	2463	2836	1288	1619	1194	46.463	52.6076	56.7356	22.9885	26.0677	24.6636
ENSG00000165806	823.59	771.725	754.87	367.876	330.16	348.887	783.395	348.974	1.16733	1.40833e-25	4.60314e-24	CASP7	10	113679162	113730907	+	3528	protein_coding	caspase 7 [Source:HGNC Symbol;Acc:HGNC:1508]	-	786	703	735	399	397	327	14.0118	13.1641	12.891	6.24336	5.604	5.92177
ENSG00000169499	1164.13	1120.81	1191.36	549.509	583.809	592.148	1158.77	575.155	1.01104	1.41994e-25	4.63193e-24	PLEKHA2	8	38901235	38973909	+	6325	protein_coding	pleckstrin homology domain containing A2 [Source:HGNC Symbol;Acc:HGNC:14336]	-	1111	1021	1160	596	702	555	11.0473	10.6642	11.3482	5.20188	5.52729	5.60615
ENSG00000104856	1039.44	926.509	837.033	416.742	371.742	357.422	934.328	381.969	1.28967	1.61589e-25	5.26073e-24	RELB	19	45001430	45038198	+	3035	protein_coding	RELB proto-oncogene, NF-kB subunit [Source:HGNC Symbol;Acc:HGNC:9956]	RHD	992	844	815	452	447	335	20.5567	18.3716	16.6161	8.22156	7.33474	7.0521
ENSG00000197903	552.203	574.128	587.464	245.251	225.374	242.194	571.265	237.606	1.26693	1.85357e-25	6.02265e-24	HIST1H2BK	6	27146418	27146798	-	381	protein_coding	histone cluster 1 H2B family member k [Source:HGNC Symbol;Acc:HGNC:13954]	-	527	523	572	266	271	227	86.9935	90.686	92.8967	38.5417	35.4226	38.0656
ENSG00000178035	2091.46	1890.34	1843.53	3888.97	3542.78	3620.1	1941.78	3683.95	-0.923843	2.32353e-25	7.5348e-24	IMPDH2	3	49024325	49029408	-	2773	protein_coding	inosine monophosphate dehydrogenase 2 [Source:HGNC Symbol;Acc:HGNC:6053]	-	1996	1722	1795	4218	4260	3393	45.2702	41.0249	40.0538	83.9713	76.506	78.1747
ENSG00000108700	132.026	142.709	97.5683	11.0639	5.82146	4.26773	124.101	7.05104	4.12325	2.72394e-25	8.81596e-24	CCL8	17	34319036	34321402	+	1261	protein_coding	C-C motif chemokine ligand 8 [Source:HGNC Symbol;Acc:HGNC:10635]	-	126	130	95	12	7	4	6.2843	6.8107	4.66163	0.52534	0.276452	0.202664
ENSG00000163507	39.8173	35.1283	41.0814	183.477	205.414	185.646	38.6757	191.513	-2.30754	2.77044e-25	8.94891e-24	CIP2A	3	108549869	108589644	-	4579	protein_coding	cell proliferation regulating inhibitor of protein phosphatase 2A [Source:HGNC Symbol;Acc:HGNC:29302]	-	38	32	40	199	247	174	0.521932	0.461682	0.540528	2.39915	2.68635	2.42779
ENSG00000091039	2933.91	3159.35	3142.73	1642.07	1746.44	1731.63	3078.66	1706.71	0.85105	2.9058e-25	9.3678e-24	OSBPL8	12	76351797	76559809	-	9198	protein_coding	oxysterol binding protein like 8 [Source:HGNC Symbol;Acc:HGNC:16396]	-	2800	2878	3060	1781	2100	1623	19.1455	20.671	20.5853	10.6892	11.37	11.2735
ENSG00000121671	420.177	396.291	384.111	135.533	153.021	126.965	400.193	138.506	1.5265	2.95028e-25	9.49265e-24	CRY2	11	45847118	45883248	+	6200	protein_coding	cryptochrome circadian regulator 2 [Source:HGNC Symbol;Acc:HGNC:2385]	-	401	361	374	147	184	119	4.06775	3.84662	3.73258	1.30888	1.47796	1.22627
ENSG00000116521	677.942	666.34	624.437	1353.49	1254.94	1311.26	656.24	1306.56	-0.99342	3.30248e-25	1.06052e-23	SCAMP3	1	155255979	155262430	-	2442	protein_coding	secretory carrier membrane protein 3 [Source:HGNC Symbol;Acc:HGNC:10565]	-	647	607	608	1468	1509	1229	16.6633	16.4213	15.4059	33.186	30.7737	32.1543
ENSG00000137168	192.8	132.829	124.271	616.814	503.972	491.856	149.967	537.548	-1.84178	3.32713e-25	1.06636e-23	PPIL1	6	36854827	36875024	-	1810	protein_coding	peptidylprolyl isomerase like 1 [Source:HGNC Symbol;Acc:HGNC:9260]	-	184	121	121	669	606	461	6.39353	4.41642	4.13653	20.4043	16.6736	16.2725
ENSG00000163346	2073.64	2490.82	2554.23	1099.94	1165.96	1041.33	2372.9	1102.41	1.10528	3.64922e-25	1.16733e-23	PBXIP1	1	154944076	154956123	-	3851	protein_coding	PBX homeobox interacting protein 1 [Source:HGNC Symbol;Acc:HGNC:21199]	-	1979	2269	2487	1193	1402	976	32.3202	38.9246	39.9605	17.1018	18.1305	16.1923
ENSG00000118689	2095.65	2224.06	2367.31	1045.54	1179.26	1158.69	2229.01	1127.83	0.982881	3.85783e-25	1.23167e-23	FOXO3	6	108559835	108684774	+	7721	protein_coding	forkhead box O3 [Source:HGNC Symbol;Acc:HGNC:3821]	Fork	2000	2026	2305	1134	1418	1086	16.2914	17.3352	18.4725	8.108	9.14616	8.98646
ENSG00000142784	383.504	432.517	413.895	896.179	851.597	918.629	409.972	888.801	-1.11605	4.61112e-25	1.46933e-23	WDTC1	1	27234516	27308633	+	6024	protein_coding	WD and tetratricopeptide repeats 1 [Source:HGNC Symbol;Acc:HGNC:29175]	-	366	394	403	972	1024	861	3.82118	4.32091	4.13951	8.9075	8.46547	9.13168
ENSG00000166401	1518.3	1402.94	1270.44	647.24	661.152	687.105	1397.23	665.166	1.07115	5.40083e-25	1.71765e-23	SERPINB8	18	63969925	64019779	+	5868	protein_coding	serpin family B member 8 [Source:HGNC Symbol;Acc:HGNC:8952]	-	1449	1278	1237	702	795	644	15.5303	14.3881	13.0439	6.60422	6.74704	7.01178
ENSG00000185650	2965.34	3407.44	3497.05	1475.19	1677.41	1677.22	3289.95	1609.94	1.03114	5.71641e-25	1.81452e-23	ZFP36L1	14	68787660	68796253	-	5160	protein_coding	ZFP36 ring finger protein like 1 [Source:HGNC Symbol;Acc:HGNC:1107]	Others	2830	3104	3405	1600	2017	1572	34.4936	39.7407	40.8316	17.1177	19.4667	19.4641
ENSG00000084444	400.269	411.66	380.003	134.611	111.439	149.371	397.31	131.807	1.59785	6.30434e-25	1.9973e-23	FAM234B	12	13044284	13142521	+	6807	protein_coding	family with sequence similarity 234 member B [Source:HGNC Symbol;Acc:HGNC:29288]	-	382	375	370	146	134	140	3.52947	3.63948	3.36337	1.18405	0.980359	1.31403
ENSG00000161204	297.582	361.163	333.786	781.852	770.096	740.451	330.844	764.133	-1.20861	7.50402e-25	2.37282e-23	ABCF3	3	184186023	184194012	+	5207	protein_coding	ATP binding cassette subfamily F member 3 [Source:HGNC Symbol;Acc:HGNC:72]	-	284	329	325	848	926	694	3.4303	4.17419	3.86211	8.99048	8.85645	8.51538
ENSG00000189266	2286.35	2139.53	2003.74	1157.1	1098.59	1061.6	2143.21	1105.76	0.954333	7.62227e-25	2.40561e-23	PNRC2	1	23956839	23963462	+	2779	protein_coding	proline rich nuclear receptor coactivator 2 [Source:HGNC Symbol;Acc:HGNC:23158]	-	2182	1949	1951	1255	1321	995	49.3819	46.3326	43.4408	24.9304	23.6728	22.8753
ENSG00000121152	6.28694	13.1731	15.4055	135.533	118.924	140.835	11.6219	131.764	-3.50125	7.6824e-25	2.41996e-23	NCAPH	2	96335787	96373845	+	3278	protein_coding	non-SMC condensin I complex subunit H [Source:HGNC Symbol;Acc:HGNC:1112]	-	6	12	15	147	143	132	0.115118	0.241844	0.283147	2.47561	2.17252	2.57275
ENSG00000102802	2469.72	2499.6	2339.58	1394.06	1328.96	1344.34	2436.3	1355.78	0.845522	1.03028e-24	3.23921e-23	MEDAG	13	30906191	30925572	+	2374	protein_coding	mesenteric estrogen dependent adipogenesis [Source:HGNC Symbol;Acc:HGNC:25926]	-	2357	2277	2278	1512	1598	1260	62.4425	63.3645	59.3748	35.1597	33.5222	33.9096
ENSG00000043143	1393.61	1304.14	1264.28	694.262	655.33	638.026	1320.67	662.539	0.994749	1.07593e-24	3.3763e-23	JADE2	5	134524312	134583230	+	9877	protein_coding	jade family PHD finger 2 [Source:HGNC Symbol;Acc:HGNC:22984]	-	1330	1188	1231	753	788	598	8.46892	7.94612	7.71191	4.20866	3.97317	3.8682
ENSG00000196305	3779.5	3766.41	3845.22	6188.43	6271.38	6530.69	3797.04	6330.17	-0.737232	1.18167e-24	3.70106e-23	IARS	9	92210207	92293756	-	7401	protein_coding	isoleucyl-tRNA synthetase [Source:HGNC Symbol;Acc:HGNC:5330]	-	3607	3431	3744	6712	7541	6121	30.6519	30.6263	31.3022	50.0652	50.7428	52.8402
ENSG00000198830	2882.56	2745.5	2472.07	5543.95	4952.4	5055.13	2700.04	5183.83	-0.941102	1.34551e-24	4.20624e-23	HMGN2	1	26472450	26475972	+	2509	protein_coding	high mobility group nucleosomal binding domain 2 [Source:HGNC Symbol;Acc:HGNC:4986]	-	2751	2501	2407	6013	5955	4738	68.9591	65.8532	59.3614	132.302	118.2	120.65
ENSG00000213341	127.835	133.927	131.46	390.926	383.385	349.954	131.074	374.755	-1.51689	1.51811e-24	4.73685e-23	CHUK	10	100188298	100229619	-	6928	protein_coding	conserved helix-loop-helix ubiquitous kinase [Source:HGNC Symbol;Acc:HGNC:1974]	-	122	122	128	424	461	328	1.10752	1.16336	1.14322	3.37857	3.31382	3.02481
ENSG00000168795	493.525	441.299	489.895	181.633	192.108	163.241	474.907	178.994	1.40469	1.55959e-24	4.85709e-23	ZBTB5	9	37438114	37465399	-	4627	protein_coding	zinc finger and BTB domain containing 5 [Source:HGNC Symbol;Acc:HGNC:23836]	-	471	402	477	197	231	153	6.4021	5.73971	6.37893	2.3504	2.48627	2.11263
ENSG00000182667	1773.97	2137.34	2213.26	908.165	964.699	981.578	2041.52	951.481	1.10157	1.68928e-24	5.25109e-23	NTM	11	131370478	132336822	+	6956	protein_coding	neurotrimin [Source:HGNC Symbol;Acc:HGNC:17941]	-	1693	1947	2155	985	1160	920	15.3073	18.4914	19.1698	7.8172	8.3049	8.45007
ENSG00000106244	1491.05	1503.93	1475.85	2619.39	2741.08	2551.04	1490.28	2637.17	-0.823786	1.85593e-24	5.75827e-23	PDAP1	7	99392048	99408829	-	2854	protein_coding	PDGFA associated protein 1 [Source:HGNC Symbol;Acc:HGNC:14634]	-	1423	1370	1437	2841	3296	2391	31.3583	31.7125	31.1553	54.953	57.5134	53.5252
ENSG00000154144	236.808	249.191	247.515	552.275	588.799	639.093	244.505	593.389	-1.27827	1.9479e-24	6.03229e-23	TBRG1	11	124622836	124635398	+	6627	protein_coding	transforming growth factor beta regulator 1 [Source:HGNC Symbol;Acc:HGNC:29551]	-	226	227	241	599	708	599	2.14483	2.26294	2.25024	4.98981	5.3205	5.77487
ENSG00000100292	2666.71	2592.91	2552.18	4506.71	4336.16	4361.62	2603.93	4401.5	-0.757309	2.07909e-24	6.4265e-23	HMOX1	22	35380361	35394214	+	2405	protein_coding	heme oxygenase 1 [Source:HGNC Symbol;Acc:HGNC:5013]	-	2545	2362	2485	4888	5214	4088	66.554	64.8826	63.9353	112.199	107.967	108.6
ENSG00000164611	205.374	161.371	149.947	660.148	546.386	480.12	172.23	562.218	-1.70761	2.27146e-24	7.00797e-23	PTTG1	5	160421822	160428744	+	2013	protein_coding	pituitary tumor-transforming 1 [Source:HGNC Symbol;Acc:HGNC:9690]	-	196	147	146	716	657	450	6.1237	4.82433	4.48785	19.6356	16.2539	14.2824
ENSG00000165312	442.182	495.089	490.923	172.413	189.613	190.981	476.065	184.336	1.36912	2.60168e-24	8.01181e-23	OTUD1	10	23439458	23442390	+	2933	protein_coding	OTU deubiquitinase 1 [Source:HGNC Symbol;Acc:HGNC:27346]	-	422	451	478	187	228	179	9.04902	10.1585	10.0843	3.51969	3.87132	3.89918
ENSG00000133121	706.233	801.364	796.979	329.152	350.951	290.206	768.192	323.436	1.24503	2.62534e-24	8.06963e-23	STARD13	13	33103135	33350630	-	8388	protein_coding	StAR related lipid transfer domain containing 13 [Source:HGNC Symbol;Acc:HGNC:19164]	-	674	730	776	357	422	272	5.05362	5.74947	5.72443	2.34955	2.50548	2.07178
ENSG00000143622	984.955	1131.79	1056.82	497.877	524.763	476.919	1057.85	499.853	1.08011	2.80214e-24	8.59704e-23	RIT1	1	155897808	155911404	-	3919	protein_coding	Ras like without CAAX 1 [Source:HGNC Symbol;Acc:HGNC:10023]	-	940	1031	1029	540	631	447	15.0853	17.3799	16.2469	7.60664	8.01844	7.28727
ENSG00000011258	314.347	306.275	353.3	80.2135	104.786	105.626	324.641	96.8754	1.74598	2.83265e-24	8.67452e-23	MBTD1	17	51177425	51260163	-	7201	protein_coding	mbt domain containing 1 [Source:HGNC Symbol;Acc:HGNC:19866]	-	300	279	344	87	126	99	2.62017	2.55962	2.95593	0.666962	0.871392	0.878364
ENSG00000182752	2043.26	2549	2907.53	5506.15	7219.44	6850.77	2499.93	6525.46	-1.38417	2.99742e-24	9.16212e-23	PAPPA	9	116153804	116402322	+	11573	protein_coding	pappalysin 1 [Source:HGNC Symbol;Acc:HGNC:8602]	-	1950	2322	2831	5972	8681	6421	10.5972	13.255	15.1364	28.4871	37.356	35.4478
ENSG00000179051	3368.75	3938.76	4077.33	1842.15	1991.77	1910.88	3794.95	1914.93	0.986637	3.02426e-24	9.22705e-23	RCC2	1	17406760	17439724	-	4126	protein_coding	regulator of chromosome condensation 2 [Source:HGNC Symbol;Acc:HGNC:30297]	-	3215	3588	3970	1998	2395	1791	49.0064	57.4496	59.5375	26.7326	28.9076	27.7331
ENSG00000160326	1141.08	1143.87	974.656	521.849	461.559	492.923	1086.53	492.11	1.14305	3.20471e-24	9.75958e-23	SLC2A6	9	133471095	133479137	-	3540	protein_coding	solute carrier family 2 member 6 [Source:HGNC Symbol;Acc:HGNC:11011]	-	1089	1042	949	566	555	462	19.3476	19.4459	16.5879	8.82648	7.80775	8.33818
ENSG00000151176	1515.15	1565.4	1602.17	2722.65	3176.85	2974.61	1560.91	2958.04	-0.922399	3.42876e-24	1.04227e-22	PLBD2	12	113358566	113391625	+	5260	protein_coding	phospholipase B domain containing 2 [Source:HGNC Symbol;Acc:HGNC:27283]	-	1446	1426	1560	2953	3820	2788	17.2896	17.9101	18.3513	30.9922	36.1671	33.8641
ENSG00000141682	550.108	495.089	439.571	193.619	176.307	166.441	494.923	178.789	1.46743	3.60994e-24	1.09532e-22	PMAIP1	18	59899948	59904306	+	2235	protein_coding	phorbol-12-myristate-13-acetate-induced protein 1 [Source:HGNC Symbol;Acc:HGNC:9108]	-	525	451	428	210	212	156	14.7735	13.331	11.8494	5.187	4.72383	4.45943
ENSG00000175040	1050.97	1138.38	963.358	504.331	474.865	498.258	1050.9	492.485	1.09369	4.49789e-24	1.36224e-22	CHST2	3	143119331	143124014	+	4582	protein_coding	carbohydrate sulfotransferase 2 [Source:HGNC Symbol;Acc:HGNC:1970]	-	1003	1037	938	547	571	467	13.7673	14.9516	12.6671	6.59032	6.20608	6.5117
ENSG00000120438	2351.32	2129.65	2126.99	4067.84	3824.7	3929.51	2202.65	3940.68	-0.839107	5.05873e-24	1.52929e-22	TCP1	6	159778498	159789749	-	4929	protein_coding	t-complex 1 [Source:HGNC Symbol;Acc:HGNC:11655]	-	2244	1940	2071	4412	4599	3683	28.6329	26.002	25.9986	49.4141	46.4666	47.7392
ENSG00000092470	32.4825	24.1507	21.5677	150.285	172.149	157.906	26.067	160.113	-2.61968	5.39561e-24	1.62815e-22	WDR76	15	43826963	43868419	+	4078	protein_coding	WD repeat domain 76 [Source:HGNC Symbol;Acc:HGNC:25773]	-	31	22	21	163	207	148	0.478097	0.356401	0.318641	2.20655	2.5279	2.31871
ENSG00000112378	988.098	886.989	837.033	1926.97	1791.35	1742.3	904.04	1820.21	-1.00987	5.59013e-24	1.68377e-22	PERP	6	138088505	138107511	-	4290	protein_coding	PERP, TP53 apoptosis effector [Source:HGNC Symbol;Acc:HGNC:17637]	-	943	808	815	2090	2154	1633	13.8247	12.4428	11.7552	26.8945	25.0049	24.3199
ENSG00000141034	614.025	608.159	625.464	281.208	275.272	272.068	615.883	276.183	1.15682	5.79021e-24	1.74086e-22	GID4	17	18039292	18068404	+	5210	protein_coding	GID complex subunit 4 homolog [Source:HGNC Symbol;Acc:HGNC:28453]	-	586	554	609	305	331	255	7.07394	7.02483	7.23284	3.23174	3.16393	3.12705
ENSG00000186716	361.499	417.148	380.003	817.809	850.765	945.302	386.217	871.292	-1.17337	6.08768e-24	1.82697e-22	BCR	22	23179704	23318037	+	12389	protein_coding	BCR, RhoGEF and GTPase activating protein [Source:HGNC Symbol;Acc:HGNC:1014]	-	345	380	370	887	1023	886	1.7514	2.02633	1.84797	3.95241	4.11221	4.56909
ENSG00000169251	388.743	340.305	316.327	901.711	782.571	800.199	348.458	828.16	-1.249	6.28547e-24	1.8829e-22	NMD3	3	161104696	161253532	+	4869	protein_coding	NMD3 ribosome export adaptor [Source:HGNC Symbol;Acc:HGNC:24250]	-	371	310	308	978	941	750	4.79221	4.20616	3.91417	11.0885	9.62467	9.84133
ENSG00000123485	49.2477	26.3462	39.0273	231.421	221.216	178.178	38.2071	210.271	-2.45865	6.93864e-24	2.0748e-22	HJURP	2	233833416	233854566	-	3821	protein_coding	Holliday junction recognition protein [Source:HGNC Symbol;Acc:HGNC:25444]	-	47	24	38	251	266	167	0.77361	0.414952	0.615369	3.62636	3.46689	2.79236
ENSG00000168092	1264.72	1275.6	1214.98	2191.58	2298.65	2195.75	1251.77	2228.66	-0.832554	7.23933e-24	2.1608e-22	PAFAH1B2	11	117144267	117176894	+	7104	protein_coding	platelet activating factor acetylhydrolase 1b catalytic subunit 2 [Source:HGNC Symbol;Acc:HGNC:8575]	-	1207	1162	1183	2377	2764	2058	10.6858	10.806	10.3041	18.4714	19.3763	18.5086
ENSG00000253276	3248.25	2826.73	2911.64	1635.62	1513.58	1404.08	2995.54	1517.76	0.98045	7.88418e-24	2.34903e-22	CCDC71L	7	106656765	106660996	-	4232	protein_coding	coiled-coil domain containing 71 like [Source:HGNC Symbol;Acc:HGNC:26685]	-	3100	2575	2835	1774	1820	1316	46.0699	40.1972	41.4511	23.141	21.4172	19.8675
ENSG00000144824	2314.64	2655.48	2692.88	1277.88	1293.2	1380.61	2554.34	1317.23	0.955885	7.95402e-24	2.36557e-22	PHLDB2	3	111732497	111976517	+	12309	protein_coding	pleckstrin homology like domain family B member 2 [Source:HGNC Symbol;Acc:HGNC:29573]	-	2209	2419	2622	1386	1555	1294	11.2869	12.9831	13.1807	6.21605	6.29135	6.71651
ENSG00000160789	9988.91	9121.28	9125.2	18723.9	16398.2	16519.3	9411.8	17213.8	-0.871023	8.02517e-24	2.38244e-22	LMNA	1	156082573	156140089	+	6985	protein_coding	lamin A/C [Source:HGNC Symbol;Acc:HGNC:6636]	-	9533	8309	8885	20308	19718	15483	85.835	78.5862	78.7082	160.5	140.583	141.619
ENSG00000116560	1704.81	1833.26	1854.82	3102.51	3188.5	3138.92	1797.63	3143.31	-0.806257	9.43378e-24	2.79558e-22	SFPQ	1	35176378	35193148	-	7426	protein_coding	splicing factor proline and glutamine rich [Source:HGNC Symbol;Acc:HGNC:10774]	-	1627	1670	1806	3365	3834	2942	13.7795	14.8568	15.0485	25.0152	25.7118	25.3116
ENSG00000171604	520.769	547.782	473.463	1032.63	1079.47	1056.26	514.004	1056.12	-1.0396	9.55951e-24	2.82777e-22	CXXC5	5	139647299	139683882	+	3852	protein_coding	CXXC finger protein 5 [Source:HGNC Symbol;Acc:HGNC:26943]	-	497	499	461	1120	1298	990	8.11468	8.55811	7.40532	16.0511	16.7813	16.4203
ENSG00000169744	63.9173	68.0611	65.7302	223.123	246.165	266.733	65.9029	245.34	-1.89555	1.12563e-23	3.32373e-22	LDB2	4	16501541	16898809	-	5586	protein_coding	LIM domain binding 2 [Source:HGNC Symbol;Acc:HGNC:6533]	-	61	62	64	242	296	250	0.6868	0.733254	0.708938	2.3916	2.63892	2.85938
ENSG00000117122	3236.73	3042.99	2956.83	1760.09	1774.71	1726.3	3078.85	1753.7	0.811792	1.1636e-23	3.42971e-22	MFAP2	1	16974502	16980835	-	2915	protein_coding	microfibril associated protein 2 [Source:HGNC Symbol;Acc:HGNC:7033]	-	3089	2772	2879	1909	2134	1618	66.647	62.823	61.1128	36.1528	36.4579	35.4627
ENSG00000115641	1569.64	1415.01	1446.06	2754	2600.53	2663.06	1476.91	2672.53	-0.855461	1.16668e-23	3.43266e-22	FHL2	2	105357712	105438513	-	6626	protein_coding	four and a half LIM domains 2 [Source:HGNC Symbol;Acc:HGNC:3703]	-	1498	1289	1408	2987	3127	2496	14.2188	12.8518	13.1486	24.8862	23.5024	24.0672
ENSG00000116604	1293.01	1333.78	1456.33	666.602	693.586	713.778	1361.04	691.322	0.977833	1.23075e-23	3.61472e-22	MEF2D	1	156463727	156500828	-	6400	protein_coding	myocyte enhancer factor 2D [Source:HGNC Symbol;Acc:HGNC:6997]	SRF	1234	1215	1418	723	834	669	12.1265	12.5418	13.7096	6.23638	6.48966	6.67849
ENSG00000100065	41.913	46.1059	38.0003	181.633	190.445	197.383	42.0064	189.82	-2.17716	1.27297e-23	3.7321e-22	CARD10	22	37490362	37519542	-	5652	protein_coding	caspase recruitment domain family member 10 [Source:HGNC Symbol;Acc:HGNC:16422]	-	40	42	37	197	229	185	0.445102	0.49092	0.405069	1.92415	2.01776	2.09123
ENSG00000179604	761.768	730.01	711.735	1371.93	1401.31	1361.41	734.504	1378.21	-0.908199	1.54536e-23	4.52263e-22	CDC42EP4	17	73283624	73312175	-	5007	protein_coding	CDC42 effector protein 4 [Source:HGNC Symbol;Acc:HGNC:17147]	-	727	665	693	1488	1685	1276	9.13184	8.77421	8.56416	16.4059	16.7594	16.2819
ENSG00000178999	13.6217	13.1731	7.18924	165.959	117.261	114.162	11.328	132.461	-3.55329	1.65705e-23	4.84093e-22	AURKB	17	8204733	8210600	-	2241	protein_coding	aurora kinase B [Source:HGNC Symbol;Acc:HGNC:11390]	-	13	12	7	180	141	107	0.36484	0.353755	0.193279	4.4341	3.13338	3.05052
ENSG00000143322	1508.87	1696.04	1767.53	732.986	805.025	856.747	1657.48	798.253	1.05478	1.75822e-23	5.1274e-22	ABL2	1	179099327	179229684	-	13257	protein_coding	ABL proto-oncogene 2, non-receptor tyrosine kinase [Source:HGNC Symbol;Acc:HGNC:77]	-	1440	1545	1721	795	968	803	6.83154	7.69922	8.03276	3.31052	3.63635	3.86993
ENSG00000105568	2394.28	2294.32	2263.58	4323.23	3943.62	3960.45	2317.39	4075.77	-0.814598	1.81022e-23	5.26974e-22	PPP2R1A	19	52190039	52229533	+	7437	protein_coding	protein phosphatase 2 scaffold subunit Aalpha [Source:HGNC Symbol;Acc:HGNC:9302]	-	2285	2090	2204	4689	4742	3712	19.3237	18.5657	18.3376	34.8062	31.7541	31.8891
ENSG00000122966	19.9087	31.835	41.0814	173.335	187.118	179.245	30.9417	179.899	-2.53851	2.00759e-23	5.83401e-22	CIT	12	119685790	119877291	-	13230	protein_coding	citron rho-interacting serine/threonine kinase [Source:HGNC Symbol;Acc:HGNC:1985]	-	19	29	40	188	225	168	0.0903223	0.144811	0.187081	0.784463	0.846952	0.8113
ENSG00000139641	2039.07	1845.33	1737.74	3403.08	3442.15	3562.49	1874.05	3469.24	-0.888381	2.15062e-23	6.23037e-22	ESYT1	12	56118250	56144671	+	5493	protein_coding	extended synaptotagmin 1 [Source:HGNC Symbol;Acc:HGNC:29534]	-	1946	1681	1692	3691	4139	3339	22.281	20.2172	19.0599	37.0944	37.5251	38.8364
ENSG00000071051	965.046	911.14	986.98	425.962	469.043	482.254	954.389	459.086	1.05663	2.15153e-23	6.23037e-22	NCK2	2	105744897	105894274	+	2990	protein_coding	NCK adaptor protein 2 [Source:HGNC Symbol;Acc:HGNC:7665]	-	921	830	961	462	564	452	19.3727	18.3388	19.8875	8.52992	9.39386	9.65827
ENSG00000094914	163.461	159.175	174.596	479.437	414.987	427.84	165.744	440.755	-1.41037	2.27859e-23	6.58676e-22	AAAS	12	53307456	53324864	-	4138	protein_coding	aladin WD repeat nucleoporin [Source:HGNC Symbol;Acc:HGNC:13666]	-	156	145	170	520	499	401	2.37102	2.31495	2.54207	6.93725	6.00546	6.19136
ENSG00000169180	1393.61	1461.12	1328.98	2700.52	2439.19	2546.77	1394.57	2562.16	-0.87762	2.3181e-23	6.68924e-22	XPO6	16	28097979	28211920	-	7065	protein_coding	exportin 6 [Source:HGNC Symbol;Acc:HGNC:19733]	-	1330	1331	1294	2929	2933	2387	11.8397	12.446	11.3332	22.8866	20.6745	21.586
ENSG00000160216	1072.97	1113.13	1046.55	1906.69	1946.86	1914.08	1077.55	1922.54	-0.835542	2.38335e-23	6.86554e-22	AGPAT3	21	43865186	43986536	+	11296	protein_coding	1-acylglycerol-3-phosphate O-acyltransferase 3 [Source:HGNC Symbol;Acc:HGNC:326]	-	1024	1014	1019	2068	2341	1794	5.70134	5.9303	5.58186	10.1065	10.3208	10.1468
ENSG00000181274	289.199	267.853	271.137	82.0575	47.4033	73.6183	276.063	67.6931	2.03626	2.49127e-23	7.16393e-22	FRAT2	10	97332497	97334709	-	2213	protein_coding	FRAT2, WNT signaling pathway regulator [Source:HGNC Symbol;Acc:HGNC:16048]	-	276	244	264	89	57	69	7.84385	7.28404	7.38162	2.22015	1.28271	1.99205
ENSG00000198380	1736.24	1759.71	1812.72	2956.84	3082.05	3030.09	1769.56	3022.99	-0.772596	2.56764e-23	7.37068e-22	GFPT1	2	69319769	69387254	-	8866	protein_coding	glutamine--fructose-6-phosphate transaminase 1 [Source:HGNC Symbol;Acc:HGNC:4241]	-	1657	1603	1765	3207	3706	2840	11.7543	11.9445	12.3182	19.9685	20.8168	20.4655
ENSG00000139370	310.156	308.47	281.407	733.908	662.815	652.963	300.011	683.229	-1.188	2.63283e-23	7.54471e-22	SLC15A4	12	128793191	128823983	-	5496	protein_coding	solute carrier family 15 member 4 [Source:HGNC Symbol;Acc:HGNC:23090]	-	296	281	274	796	797	612	3.38724	3.37772	3.08484	7.99541	7.22184	7.11438
ENSG00000092969	1834.74	2119.77	2321.1	894.335	993.807	1023.19	2091.87	970.443	1.10842	2.75219e-23	7.87308e-22	TGFB2	1	218346235	218444619	+	5151	protein_coding	transforming growth factor beta 2 [Source:HGNC Symbol;Acc:HGNC:11768]	-	1751	1931	2260	970	1195	959	21.3794	24.7659	27.1485	10.3957	11.5535	11.8949
ENSG00000145390	1247.96	1420.5	1472.77	660.148	698.575	680.703	1380.41	679.809	1.02168	2.84459e-23	8.12332e-22	USP53	4	119212587	119295517	+	11950	protein_coding	ubiquitin specific peptidase 53 [Source:HGNC Symbol;Acc:HGNC:29255]	-	1191	1294	1434	716	840	638	6.26823	7.15369	7.42524	3.30765	3.50064	3.41103
ENSG00000179542	483.047	512.654	528.923	185.321	205.414	141.902	508.208	177.546	1.51094	2.96209e-23	8.44427e-22	SLITRK4	X	143622790	143635777	-	8914	protein_coding	SLIT and NTRK like family member 4 [Source:HGNC Symbol;Acc:HGNC:23502]	-	461	467	515	201	247	133	3.25259	3.46105	3.5749	1.24479	1.37994	0.95326
ENSG00000229124	9709.14	8696.45	8306.66	18996.8	16520.5	16215.2	8904.08	17244.2	-0.953592	3.05044e-23	8.68114e-22	VIM-AS1	10	17214239	17229985	-	1992	antisense	VIM antisense RNA 1 [Source:HGNC Symbol;Acc:HGNC:44879]	-	9266	7922	8088	20604	19865	15198	292.553	262.73	251.235	571.001	496.633	487.449
ENSG00000143867	266.147	239.312	249.569	551.353	611.253	633.758	251.676	598.788	-1.24963	3.32768e-23	9.45381e-22	OSR1	2	19351485	19358653	-	5309	protein_coding	odd-skipped related transciption factor 1 [Source:HGNC Symbol;Acc:HGNC:8111]	zf-C2H2	254	218	243	598	735	594	3.009	2.71274	2.83219	6.21817	6.89463	7.14835
ENSG00000150764	80.6825	79.0387	90.379	263.69	290.241	269.934	83.3667	274.622	-1.71974	3.58885e-23	1.01783e-21	DIXDC1	11	111927144	112022584	+	8509	protein_coding	DIX domain containing 1 [Source:HGNC Symbol;Acc:HGNC:23695]	-	77	72	88	286	349	253	0.569133	0.559008	0.639931	1.8555	2.0426	1.89965
ENSG00000158156	68.1086	59.279	56.4869	225.889	237.017	224.056	61.2915	228.987	-1.90218	3.62833e-23	1.02726e-21	XKR8	1	27959462	27968096	+	2743	protein_coding	XK related 8 [Source:HGNC Symbol;Acc:HGNC:25508]	-	65	54	55	245	285	210	1.49035	1.30056	1.2407	4.93077	5.17434	4.89132
ENSG00000139842	909.511	971.517	946.926	1779.45	1714	1675.08	942.651	1722.85	-0.870308	3.64239e-23	1.02947e-21	CUL4A	13	113208193	113267108	+	7869	protein_coding	cullin 4A [Source:HGNC Symbol;Acc:HGNC:2554]	-	868	885	922	1930	2061	1570	6.93748	7.42998	7.25004	13.5398	13.0435	12.7471
ENSG00000176619	1372.65	1555.52	1612.44	2830.52	2805.11	2809.23	1513.54	2814.96	-0.895186	4.12334e-23	1.16342e-21	LMNB2	19	2427638	2456996	-	5432	protein_coding	lamin B2 [Source:HGNC Symbol;Acc:HGNC:6638]	-	1310	1417	1570	3070	3373	2633	15.1675	17.2335	17.8842	31.1999	30.9238	30.9687
ENSG00000185085	156.126	173.446	135.569	472.061	395.028	483.32	155.047	450.137	-1.53745	4.71379e-23	1.32775e-21	INTS5	11	62646848	62653302	-	3285	protein_coding	integrator complex subunit 5 [Source:HGNC Symbol;Acc:HGNC:29352]	-	149	158	132	512	475	453	2.85267	3.1775	2.48638	8.60417	7.20102	8.81039
ENSG00000169439	983.907	968.224	973.629	1811.72	1688.22	1816.99	975.253	1772.31	-0.86134	5.37215e-23	1.51061e-21	SDC2	8	96493351	96611780	+	4536	protein_coding	syndecan 2 [Source:HGNC Symbol;Acc:HGNC:10659]	-	939	882	948	1965	2030	1703	13.0195	12.8457	12.932	23.9146	22.2874	23.9869
ENSG00000267607	180.226	242.605	243.407	50.7097	54.8881	39.4765	222.079	48.3581	2.19026	5.76159e-23	1.61736e-21	AC011511.5	19	10285801	10289019	-	3219	antisense	novel transcript, antisense to ICAM4 and ICAM1	-	172	221	237	55	66	37	3.36054	4.5356	4.55571	0.943227	1.02108	0.734367
ENSG00000173674	1089.74	949.562	1000.33	2020.09	1896.96	1863.93	1013.21	1927	-0.92735	6.65592e-23	1.86524e-21	EIF1AX	X	20124518	20141844	-	4427	protein_coding	eukaryotic translation initiation factor 1A X-linked [Source:HGNC Symbol;Acc:HGNC:3250]	-	1040	865	974	2191	2281	1747	14.7749	12.9083	13.6138	27.3217	25.6597	25.2125
ENSG00000013583	1623.08	1626.88	1456.33	824.263	844.944	801.266	1568.76	823.491	0.929091	7.15584e-23	2.00194e-21	HEBP1	12	12974864	13000273	-	3442	protein_coding	heme binding protein 1 [Source:HGNC Symbol;Acc:HGNC:17176]	-	1549	1482	1418	894	1016	751	28.3036	28.4447	25.4914	14.3384	14.7001	13.94
ENSG00000087586	83.8259	94.4073	83.1898	274.754	280.262	275.269	87.141	276.762	-1.66854	7.28445e-23	2.03447e-21	AURKA	20	56369389	56392337	-	2928	protein_coding	aurora kinase A [Source:HGNC Symbol;Acc:HGNC:11393]	-	80	86	81	298	337	258	1.71838	1.9404	1.71176	5.61849	5.73185	5.62964
ENSG00000141338	190.704	182.228	207.461	458.231	552.207	495.057	193.464	501.832	-1.37532	7.52049e-23	2.09684e-21	ABCA8	17	68867292	68955392	-	11243	protein_coding	ATP binding cassette subfamily A member 8 [Source:HGNC Symbol;Acc:HGNC:38]	-	182	166	202	497	664	464	1.0181	0.975415	1.11173	2.44033	2.94118	2.63674
ENSG00000072571	24.1	45.0081	21.5677	193.619	186.287	169.642	30.2253	183.183	-2.6077	8.01149e-23	2.22998e-21	HMMR	5	163460203	163491945	+	3936	protein_coding	hyaluronan mediated motility receptor [Source:HGNC Symbol;Acc:HGNC:5012]	-	23	41	21	210	224	159	0.367514	0.688165	0.330136	2.94536	2.83419	2.58092
ENSG00000181381	3118.32	3122.03	2893.16	1702.92	1616.7	1412.62	3044.5	1577.42	0.947818	8.51356e-23	2.36574e-21	DDX60L	4	168356735	168537786	-	12156	protein_coding	DExD/H-box 60 like [Source:HGNC Symbol;Acc:HGNC:26429]	-	2976	2844	2817	1847	1944	1324	15.3973	15.4562	14.3392	8.38785	7.96419	6.95872
ENSG00000168758	628.694	698.175	669.627	295.038	314.359	297.674	665.499	302.357	1.13709	8.59174e-23	2.38042e-21	SEMA4C	2	96859716	96870757	-	6157	protein_coding	semaphorin 4C [Source:HGNC Symbol;Acc:HGNC:10731]	-	600	636	652	320	378	279	6.12891	6.8242	6.55251	2.86916	3.05745	2.89513
ENSG00000184661	34.5782	47.2036	33.8921	180.711	178.802	185.646	38.558	181.72	-2.23965	8.59525e-23	2.38042e-21	CDCA2	8	25458997	25507920	+	3908	protein_coding	cell division cycle associated 2 [Source:HGNC Symbol;Acc:HGNC:14623]	-	33	43	33	196	215	174	0.531081	0.726905	0.522503	2.7687	2.73981	2.84464
ENSG00000163170	130.978	82.3319	112.974	402.912	386.711	333.95	108.761	374.524	-1.783	9.44905e-23	2.6125e-21	BOLA3	2	74135398	74147994	-	3156	protein_coding	bolA family member 3 [Source:HGNC Symbol;Acc:HGNC:24415]	-	125	75	110	437	465	313	2.491	1.56996	2.15668	7.64397	7.33757	6.33636
ENSG00000159217	212.708	237.116	218.758	35.9578	56.5513	60.8152	222.861	51.1081	2.12792	9.8894e-23	2.72967e-21	IGF2BP1	17	48997412	49055650	+	9109	protein_coding	insulin like growth factor 2 mRNA binding protein 1 [Source:HGNC Symbol;Acc:HGNC:28866]	-	203	216	213	39	68	57	1.40161	1.56656	1.4469	0.236357	0.37177	0.399794
ENSG00000110108	834.068	678.415	591.572	1816.33	1606.72	1618.54	701.352	1680.53	-1.26083	1.03269e-22	2.84567e-21	TMEM109	11	60913874	60923443	+	2421	protein_coding	transmembrane protein 109 [Source:HGNC Symbol;Acc:HGNC:28771]	-	796	618	576	1970	1932	1517	20.6785	16.8639	14.7217	44.9206	39.7419	40.0335
ENSG00000154640	961.903	882.598	834.979	425.04	424.967	365.958	893.16	405.321	1.13771	1.09924e-22	3.01901e-21	BTG3	21	17593653	17612947	-	2306	protein_coding	BTG anti-proliferation factor 3 [Source:HGNC Symbol;Acc:HGNC:1132]	-	918	804	813	461	511	343	25.0371	23.0335	21.8153	11.0361	11.0356	9.50314
ENSG00000080815	2742.16	2421.66	2422.77	1408.81	1239.14	1222.7	2528.86	1290.22	0.970709	1.09925e-22	3.01901e-21	PSEN1	14	73136418	73223691	+	9947	protein_coding	presenilin 1 [Source:HGNC Symbol;Acc:HGNC:9508]	-	2617	2206	2359	1528	1490	1146	16.5468	14.6513	14.6746	8.48019	7.45985	7.3608
ENSG00000048052	402.364	429.224	411.841	165.037	161.338	168.575	414.476	164.983	1.32979	1.17197e-22	3.21337e-21	HDAC9	7	18086949	19002416	+	16827	protein_coding	histone deacetylase 9 [Source:HGNC Symbol;Acc:HGNC:14065]	-	384	391	401	179	194	158	1.43524	1.53509	1.47457	0.587247	0.574158	0.599905
ENSG00000105855	1877.7	2272.36	2321.1	794.759	1037.05	951.704	2157.05	927.838	1.21677	1.21054e-22	3.31362e-21	ITGB8	7	20330702	20415754	+	15156	protein_coding	integrin subunit beta 8 [Source:HGNC Symbol;Acc:HGNC:6163]	-	1792	2070	2260	862	1247	892	7.43626	9.02297	9.22684	3.13976	4.09749	3.76021
ENSG00000107731	1733.1	2023.17	2049.96	3522.02	3749.02	3991.39	1935.41	3754.15	-0.955705	1.21515e-22	3.32074e-21	UNC5B	10	71212570	71302864	+	6841	protein_coding	unc-5 netrin receptor B [Source:HGNC Symbol;Acc:HGNC:12568]	-	1654	1843	1996	3820	4508	3741	15.2061	17.7979	18.0539	30.8261	32.8171	34.9382
ENSG00000100304	470.473	446.788	400.543	1009.58	887.357	946.369	439.268	947.77	-1.1094	1.24909e-22	3.40785e-21	TTLL12	22	43166622	43187133	-	4622	protein_coding	tubulin tyrosine ligase like 12 [Source:HGNC Symbol;Acc:HGNC:28974]	-	449	407	390	1095	1067	887	6.10967	5.81739	5.22112	13.0785	11.4966	12.261
ENSG00000127564	18.8608	12.0754	12.3244	159.505	103.955	150.437	14.4202	137.966	-3.25404	1.34308e-22	3.65822e-21	PKMYT1	16	2968024	2980539	-	5034	protein_coding	protein kinase, membrane associated tyrosine/threonine 1 [Source:HGNC Symbol;Acc:HGNC:29650]	-	18	11	12	173	125	141	0.224885	0.144359	0.147502	1.89717	1.23661	1.78953
ENSG00000119280	2504.3	2585.22	2557.32	1361.79	1500.27	1474.5	2548.95	1445.52	0.818248	1.3915e-22	3.78386e-21	C1orf198	1	230837119	230869589	-	5161	protein_coding	chromosome 1 open reading frame 198 [Source:HGNC Symbol;Acc:HGNC:25900]	-	2390	2355	2490	1477	1804	1382	29.125	30.1454	29.8535	15.7987	17.4076	17.1083
ENSG00000177189	480.951	473.134	523.788	965.328	1015.43	976.243	492.624	985.667	-1.00051	1.45851e-22	3.95956e-21	RPS6KA3	X	20149911	20267519	-	9925	protein_coding	ribosomal protein S6 kinase A3 [Source:HGNC Symbol;Acc:HGNC:10432]	-	459	431	510	1047	1221	915	2.9086	2.86887	3.17957	5.82359	6.12662	5.8901
ENSG00000111670	1653.47	2152.71	2233.8	726.532	867.398	887.688	2013.32	827.206	1.28351	1.64704e-22	4.46406e-21	GNPTAB	12	101745497	101830938	-	9755	protein_coding	N-acetylglucosamine-1-phosphate transferase subunits alpha and beta [Source:HGNC Symbol;Acc:HGNC:29670]	-	1578	1961	2175	788	1043	832	10.1738	13.2805	13.7963	4.45937	5.32467	5.44914
ENSG00000064651	225.282	252.485	261.894	558.729	602.105	565.474	246.554	575.436	-1.2233	1.68553e-22	4.56087e-21	SLC12A2	5	128083766	128189688	+	10664	protein_coding	solute carrier family 12 member 2 [Source:HGNC Symbol;Acc:HGNC:10911]	-	215	230	255	606	724	530	1.268	1.42486	1.47962	3.13709	3.38107	3.17532
ENSG00000166922	286.056	298.591	323.516	109.717	83.1637	90.6893	302.721	94.5235	1.68064	1.71744e-22	4.63962e-21	SCG5	15	32641676	32697098	+	2196	protein_coding	secretogranin V [Source:HGNC Symbol;Acc:HGNC:10816]	-	273	272	315	119	100	85	7.81865	8.18277	8.8758	2.9915	2.26779	2.47297
ENSG00000038427	6827.62	7700.78	8519.25	14443	19056.1	18397.1	7682.55	17298.8	-1.171	1.78345e-22	4.81008e-21	VCAN	5	83471465	83582303	+	14831	protein_coding	versican [Source:HGNC Symbol;Acc:HGNC:2464]	-	6516	7015	8295	15665	22914	17243	27.632	31.2479	34.6079	58.3088	76.9425	74.2805
ENSG00000057657	190.704	254.68	194.11	40.5678	53.2248	49.0789	213.165	47.6238	2.15961	1.92822e-22	5.19204e-21	PRDM1	6	106086320	106109939	+	6392	protein_coding	PR/SET domain 1 [Source:HGNC Symbol;Acc:HGNC:9346]	zf-C2H2	182	232	189	44	64	46	1.79075	2.39781	1.82959	0.380006	0.498631	0.459783
ENSG00000222041	1127.46	1062.63	1009.57	540.289	552.207	534.533	1066.55	542.343	0.975184	2.07112e-22	5.56772e-21	CYTOR	2	87454781	87636740	+	17693	lincRNA	cytoskeleton regulator RNA [Source:HGNC Symbol;Acc:HGNC:28717]	-	1076	968	983	586	664	501	3.82483	3.61441	3.4378	1.8284	1.86897	1.80912
ENSG00000143164	2080.98	2080.25	2100.29	1184.76	1181.76	1241.91	2087.17	1202.81	0.79566	2.13305e-22	5.7249e-21	DCAF6	1	167935783	168075843	+	6306	protein_coding	DDB1 and CUL4 associated factor 6 [Source:HGNC Symbol;Acc:HGNC:30002]	-	1986	1895	2045	1285	1421	1164	19.8074	19.8527	20.0664	11.2492	11.2222	11.7932
ENSG00000170876	1400.94	1373.3	1294.06	2328.04	2390.13	2513.69	1356.1	2410.62	-0.82977	2.32925e-22	6.24132e-21	TMEM43	3	14124940	14143679	+	3572	protein_coding	transmembrane protein 43 [Source:HGNC Symbol;Acc:HGNC:28472]	-	1337	1251	1260	2525	2874	2356	23.5408	23.1371	21.8267	39.0233	40.0693	42.1402
ENSG00000111335	12440.8	11473.8	10870.1	6556.3	6353.71	5540.58	11594.9	6150.2	0.91457	2.37764e-22	6.36068e-21	OAS2	12	112978395	113011723	+	6264	protein_coding	2'-5'-oligoadenylate synthetase 2 [Source:HGNC Symbol;Acc:HGNC:8087]	-	11873	10452	10584	7111	7640	5193	119.209	110.233	104.551	62.6691	60.7404	52.9662
ENSG00000117318	434.847	352.381	353.3	867.597	834.964	841.81	380.176	848.124	-1.15734	2.78425e-22	7.43638e-21	ID3	1	23557918	23559794	-	1797	protein_coding	inhibitor of DNA binding 3, HLH protein [Source:HGNC Symbol;Acc:HGNC:5362]	bHLH	415	321	344	941	1004	789	14.5245	11.8011	11.8451	28.9079	27.8241	28.0518
ENSG00000134910	3436.86	3288.89	3384.08	5458.21	5398.16	5597.13	3369.94	5484.5	-0.702484	2.88993e-22	7.70616e-21	STT3A	11	125591712	125625215	+	7393	protein_coding	STT3A, catalytic subunit of the oligosaccharyltransferase complex [Source:HGNC Symbol;Acc:HGNC:6172]	-	3280	2996	3295	5920	6491	5246	27.9032	26.7722	27.5781	44.2054	43.7247	45.3357
ENSG00000108106	982.859	890.283	830.871	1958.32	1703.19	1775.38	901.338	1812.3	-1.00765	3.08995e-22	8.22625e-21	UBE2S	19	55399745	55407777	-	2788	protein_coding	ubiquitin conjugating enzyme E2 S [Source:HGNC Symbol;Acc:HGNC:17895]	-	938	811	809	2124	2048	1664	21.1598	19.2173	17.955	42.0568	36.5825	38.1323
ENSG00000091640	281.865	245.898	279.353	710.858	632.044	590.014	269.039	644.305	-1.25996	3.12534e-22	8.30706e-21	SPAG7	17	4959226	4967872	-	2831	protein_coding	sperm associated antigen 7 [Source:HGNC Symbol;Acc:HGNC:11216]	-	269	224	272	771	760	553	5.97604	5.22723	5.94509	15.0345	13.3693	12.4801
ENSG00000145934	30.3869	35.1283	55.4599	198.229	193.772	203.784	40.325	198.595	-2.29627	3.21057e-22	8.51989e-21	TENM2	5	167284799	168264157	+	11042	protein_coding	teneurin transmembrane protein 2 [Source:HGNC Symbol;Acc:HGNC:29943]	-	29	32	54	215	233	191	0.165178	0.191455	0.302604	1.07489	1.05086	1.10514
ENSG00000145623	8235.9	8351.75	8469.95	4953.88	5290.88	5222.63	8352.53	5155.8	0.696011	3.52319e-22	9.33448e-21	OSMR	5	38845858	38945596	+	7174	protein_coding	oncostatin M receptor [Source:HGNC Symbol;Acc:HGNC:8507]	-	7860	7608	8247	5373	6362	4895	68.9069	70.0604	71.1318	41.3457	44.164	43.5937
ENSG00000117724	34.5782	52.6924	95.5142	291.35	429.125	411.836	60.9283	377.437	-2.62861	3.61441e-22	9.5608e-21	CENPF	1	214603195	214664588	+	11690	protein_coding	centromere protein F [Source:HGNC Symbol;Acc:HGNC:1857]	-	33	48	93	316	516	386	0.177542	0.271263	0.492263	1.49227	2.19822	2.10962
ENSG00000106484	4396.67	3838.86	4313.55	2217.4	2324.43	2404.87	4183.03	2315.56	0.853473	3.62784e-22	9.58097e-21	MEST	7	130486171	130506465	+	4794	protein_coding	mesoderm specific transcript [Source:HGNC Symbol;Acc:HGNC:7028]	-	4196	3497	4200	2405	2795	2254	55.0477	48.1905	54.2101	27.6944	29.0349	30.0392
ENSG00000186907	256.717	278.831	250.596	82.0575	84.827	81.0869	262.048	82.6571	1.663	3.74026e-22	9.86209e-21	RTN4RL2	11	57460549	57477534	+	2387	protein_coding	reticulon 4 receptor like 2 [Source:HGNC Symbol;Acc:HGNC:23053]	-	245	254	244	89	102	76	6.45528	7.02983	6.32509	2.05832	2.12806	2.0342
ENSG00000096746	1155.75	1200.95	1305.36	2321.58	2222.14	2153.07	1220.69	2232.26	-0.870847	3.97978e-22	1.04769e-20	HNRNPH3	10	68331174	68343191	+	5373	protein_coding	heterogeneous nuclear ribonucleoprotein H3 [Source:HGNC Symbol;Acc:HGNC:5043]	-	1103	1094	1271	2518	2672	2018	12.911	13.4513	14.6372	25.871	24.766	23.9959
ENSG00000171603	2856.37	3181.31	3279.32	5334.66	6158.27	6201.01	3105.67	5897.98	-0.925278	4.04279e-22	1.06258e-20	CLSTN1	1	9729026	9824526	-	5683	protein_coding	calsyntenin 1 [Source:HGNC Symbol;Acc:HGNC:17447]	-	2726	2898	3193	5786	7405	5812	30.1682	33.6887	34.7656	56.205	64.8908	65.3402
ENSG00000144554	19.9087	17.5641	14.3785	134.611	113.934	138.701	17.2838	129.082	-2.90002	4.26291e-22	1.11866e-20	FANCD2	3	10026414	10101930	+	8378	protein_coding	FA complementation group D2 [Source:HGNC Symbol;Acc:HGNC:3585]	-	19	16	14	146	137	130	0.142631	0.126166	0.103399	0.962026	0.81436	0.991369
ENSG00000122707	549.06	521.436	535.085	1033.56	1234.98	1074.4	535.193	1114.31	-1.0587	5.14811e-22	1.3488e-20	RECK	9	36036433	36124451	+	6045	protein_coding	reversion inducing cysteine rich protein with kazal motifs [Source:HGNC Symbol;Acc:HGNC:11345]	-	524	475	521	1121	1485	1007	5.45176	5.19112	5.33299	10.2373	12.2339	10.643
ENSG00000173545	373.025	329.328	346.111	816.887	788.392	704.175	349.488	769.818	-1.13992	5.74062e-22	1.50166e-20	ZNF622	5	16451519	16465792	-	1699	protein_coding	zinc finger protein 622 [Source:HGNC Symbol;Acc:HGNC:30958]	-	356	300	337	886	948	660	13.1783	11.6652	12.2734	28.7882	27.7876	24.8189
ENSG00000101412	32.4825	29.6395	45.1895	190.853	197.098	156.839	35.7705	181.597	-2.34283	5.88898e-22	1.53803e-20	E2F1	20	33675683	33686404	-	2503	protein_coding	E2F transcription factor 1 [Source:HGNC Symbol;Acc:HGNC:3113]	E2F	31	27	44	207	237	147	0.778937	0.712634	1.08773	4.56545	4.71545	3.75222
ENSG00000277443	17447.3	17830.9	18097.4	11069.5	11450.8	11471.7	17791.9	11330.6	0.651	6.30715e-22	1.64464e-20	MARCKS	6	113857362	113863471	+	4275	protein_coding	myristoylated alanine rich protein kinase C substrate [Source:HGNC Symbol;Acc:HGNC:6759]	-	16651	16243	17621	12006	13769	10752	244.966	251.012	255.049	155.037	160.399	160.689
ENSG00000034152	360.452	351.283	335.84	723.766	718.535	722.313	349.192	721.538	-1.04717	7.17679e-22	1.86846e-20	MAP2K3	17	21284672	21315240	+	3783	protein_coding	mitogen-activated protein kinase kinase 3 [Source:HGNC Symbol;Acc:HGNC:6843]	-	344	320	327	785	864	677	5.71904	5.58827	5.3486	11.4553	11.374	11.4336
ENSG00000151151	709.377	680.611	625.464	312.556	303.548	314.745	671.817	310.283	1.11492	7.28224e-22	1.89292e-20	IPMK	10	58191517	58267934	-	6133	protein_coding	inositol polyphosphate multikinase [Source:HGNC Symbol;Acc:HGNC:20739]	-	677	620	609	339	365	295	6.94252	6.67855	6.14431	3.05141	2.96385	3.07313
ENSG00000173334	326.921	313.959	362.543	127.235	107.281	114.162	334.474	116.226	1.52638	7.33709e-22	1.90418e-20	TRIB1	8	125430321	125438405	+	4138	protein_coding	tribbles pseudokinase 1 [Source:HGNC Symbol;Acc:HGNC:16891]	-	312	286	353	138	129	107	4.74204	4.56604	5.27853	1.84104	1.55251	1.65206
ENSG00000180667	366.738	455.57	397.462	97.7314	133.894	148.304	406.59	126.643	1.68529	7.72702e-22	2.00223e-20	YOD1	1	207043849	207052980	-	6521	protein_coding	YOD1 deubiquitinase [Source:HGNC Symbol;Acc:HGNC:25035]	-	350	415	387	106	161	139	3.37563	4.20434	3.6722	0.897359	1.22955	1.36186
ENSG00000094804	29.3391	46.1059	39.0273	169.647	184.623	183.512	38.1574	179.261	-2.23442	8.01386e-22	2.0733e-20	CDC6	17	40287633	40304657	+	5557	protein_coding	cell division cycle 6 [Source:HGNC Symbol;Acc:HGNC:1744]	-	28	42	38	184	222	172	0.316898	0.499313	0.423128	1.8279	1.98952	1.97752
ENSG00000161091	561.634	653.167	652.167	1248.38	1234.15	1201.37	622.322	1227.97	-0.980874	8.36397e-22	2.1605e-20	MFSD12	19	3538261	3574290	-	5277	protein_coding	major facilitator superfamily domain containing 12 [Source:HGNC Symbol;Acc:HGNC:28299]	-	536	595	635	1354	1484	1126	6.38821	7.44892	7.44587	14.1647	14.005	13.6328
ENSG00000138381	403.412	344.696	382.057	926.605	801.698	791.664	376.722	839.989	-1.1566	9.59176e-22	2.47378e-20	ASNSD1	2	189661385	189670831	+	2504	protein_coding	asparagine synthetase domain containing 1 [Source:HGNC Symbol;Acc:HGNC:24910]	-	385	314	372	1005	964	742	9.67003	8.28436	9.19259	22.1568	19.1725	18.9322
ENSG00000008394	1310.83	1146.06	1057.85	2408.25	2227.96	2284.3	1171.58	2306.84	-0.977464	9.78615e-22	2.51997e-20	MGST1	12	16347142	16609259	+	7440	protein_coding	microsomal glutathione S-transferase 1 [Source:HGNC Symbol;Acc:HGNC:7061]	-	1251	1044	1030	2612	2679	2141	10.5751	9.27025	8.5663	19.3809	17.9323	18.3855
ENSG00000143207	246.239	259.071	245.461	535.679	566.345	603.884	250.257	568.636	-1.18363	1.02088e-21	2.62472e-20	COP1	1	175944831	176207493	-	4384	protein_coding	COP1, E3 ubiquitin ligase [Source:HGNC Symbol;Acc:HGNC:17440]	-	235	236	239	581	681	566	3.37131	3.55636	3.37331	7.31611	7.73593	8.24856
ENSG00000176438	161.365	162.468	184.866	407.522	444.094	435.308	169.566	428.975	-1.33845	1.03185e-21	2.64878e-20	SYNE3	14	95407266	95475836	-	18164	protein_coding	spectrin repeat containing nuclear envelope family member 3 [Source:HGNC Symbol;Acc:HGNC:19861]	-	154	148	180	442	534	408	0.533225	0.538287	0.613183	1.34334	1.46408	1.4351
ENSG00000123505	469.425	556.564	508.382	1076.89	992.975	1117.08	511.457	1062.31	-1.05424	1.07962e-21	2.76711e-20	AMD1	6	110874770	110895713	+	7027	protein_coding	adenosylmethionine decarboxylase 1 [Source:HGNC Symbol;Acc:HGNC:457]	-	448	507	495	1168	1194	1047	4.00968	4.76652	4.35877	9.17587	8.46195	9.51939
ENSG00000265808	7611.39	6758.9	6466.21	3969.19	3858.8	3620.1	6945.5	3816.03	0.863827	1.13374e-21	2.90132e-20	SEC22B	1	120150898	120176515	-	9034	protein_coding	SEC22 homolog B, vesicle trafficking protein (gene/pseudogene) [Source:HGNC Symbol;Acc:HGNC:10700]	-	7264	6157	6296	4305	4640	3393	50.5705	45.0249	43.1235	26.3068	25.5784	23.9958
ENSG00000069275	2944.39	3028.72	2906.51	4822.03	5022.26	4728.65	2959.87	4857.65	-0.714957	1.16658e-21	2.98075e-20	NUCKS1	1	205712819	205750276	-	6546	protein_coding	nuclear casein kinase and cyclin dependent kinase substrate 1 [Source:HGNC Symbol;Acc:HGNC:29923]	-	2810	2759	2830	5230	6039	4432	26.998	27.8445	26.751	44.1062	45.9436	43.257
ENSG00000093009	7.33477	8.78207	12.3244	123.547	94.8067	113.095	9.48042	110.483	-3.53784	1.20576e-21	3.07608e-20	CDC45	22	19479459	19520612	+	2846	protein_coding	cell division cycle 45 [Source:HGNC Symbol;Acc:HGNC:1739]	-	7	8	12	134	114	106	0.154691	0.185703	0.260901	2.59923	1.99483	2.3796
ENSG00000254087	346.83	330.426	385.138	123.547	136.389	126.965	354.131	128.967	1.45626	1.23151e-21	3.13693e-20	LYN	8	55879813	56014168	+	6185	protein_coding	LYN proto-oncogene, Src family tyrosine kinase [Source:HGNC Symbol;Acc:HGNC:6735]	-	331	301	375	134	164	119	3.36581	3.21507	3.75164	1.19602	1.32051	1.22925
ENSG00000163659	1085.55	1135.08	999.305	522.771	543.059	562.273	1073.31	542.701	0.98413	1.25092e-21	3.18146e-20	TIPARP	3	156673235	156706770	+	5048	protein_coding	TCDD inducible poly(ADP-ribose) polymerase [Source:HGNC Symbol;Acc:HGNC:23696]	-	1036	1034	973	567	653	527	12.9075	13.5321	11.9268	6.20066	6.44214	6.66997
ENSG00000186480	4066.61	3533.69	3447.75	2065.27	1930.23	1967.42	3682.68	1987.64	0.889759	1.36291e-21	3.46094e-20	INSIG1	7	155297776	155310235	+	3650	protein_coding	insulin induced gene 1 [Source:HGNC Symbol;Acc:HGNC:6083]	-	3881	3219	3357	2240	2321	1844	66.8732	58.2629	56.9099	33.8789	31.6678	32.2775
ENSG00000178904	1341.21	1376.59	1359.79	698.872	775.918	723.38	1359.2	732.723	0.890649	1.38448e-21	3.51032e-20	DPY19L3	19	32405543	32485895	+	10781	protein_coding	dpy-19 like C-mannosyltransferase 3 [Source:HGNC Symbol;Acc:HGNC:27120]	-	1280	1254	1324	758	933	678	7.46711	7.68426	7.59903	3.88137	4.30982	4.01794
ENSG00000137962	761.768	717.935	762.06	1331.36	1451.21	1382.74	747.254	1388.44	-0.893839	1.43017e-21	3.6206e-20	ARHGAP29	1	94148988	94275068	-	15524	protein_coding	Rho GTPase activating protein 29 [Source:HGNC Symbol;Acc:HGNC:30207]	-	727	654	742	1444	1745	1296	2.94532	2.78316	2.95753	5.13497	5.59793	5.33376
ENSG00000185532	711.473	754.161	731.249	1321.22	1407.13	1323	732.294	1350.45	-0.883509	1.46435e-21	3.70146e-20	PRKG1	10	50990891	52298350	+	12831	protein_coding	protein kinase cGMP-dependent 1 [Source:HGNC Symbol;Acc:HGNC:9414]	-	679	687	712	1433	1692	1240	3.32821	3.5372	3.43359	6.16538	6.56713	6.17438
ENSG00000214706	554.299	464.352	469.355	1077.81	999.628	1019.99	496.002	1032.48	-1.05741	1.56436e-21	3.94821e-20	IFRD2	3	50287732	50292918	-	3712	protein_coding	interferon related developmental regulator 2 [Source:HGNC Symbol;Acc:HGNC:5457]	-	529	423	457	1169	1202	956	8.96291	7.52829	7.61794	17.3852	16.1262	16.4544
ENSG00000257093	281.865	329.328	317.354	96.8094	113.934	101.359	309.515	104.034	1.57011	1.57111e-21	3.95921e-20	KIAA1147	7	141656728	141702153	-	7356	protein_coding	KIAA1147 [Source:HGNC Symbol;Acc:HGNC:29472]	-	269	300	309	105	137	95	2.29992	2.69428	2.59924	0.787992	0.927502	0.825114
ENSG00000164109	144.6	100.994	106.812	433.338	343.466	367.025	117.468	381.276	-1.69754	1.83196e-21	4.60949e-20	MAD2L1	4	120055608	120067074	-	5748	protein_coding	mitotic arrest deficient 2 like 1 [Source:HGNC Symbol;Acc:HGNC:6763]	-	138	92	104	470	413	344	1.50995	1.05739	1.11956	4.51394	3.57824	3.82361
ENSG00000118762	1756.15	1973.77	1875.37	999.442	1041.21	1049.86	1868.43	1030.17	0.858953	2.02642e-21	5.09103e-20	PKD2	4	88007668	88077777	+	5498	protein_coding	polycystin 2, transient receptor potential cation channel [Source:HGNC Symbol;Acc:HGNC:9009]	-	1676	1798	1826	1084	1252	984	19.1721	21.6047	20.5506	10.8843	11.3406	11.4346
ENSG00000126709	27639.5	30962.3	29236.6	16321.2	17407	18002.4	29279.5	17243.5	0.763859	2.04189e-21	5.1221e-20	IFI6	1	27666061	27672218	-	865	protein_coding	interferon alpha inducible protein 6 [Source:HGNC Symbol;Acc:HGNC:4054]	-	26378	28205	28467	17702	20931	16873	1917.91	2154.14	2036.36	1129.75	1205.06	1246.26
ENSG00000137462	86.9694	109.776	96.5412	4.60997	7.48474	9.60239	97.7622	7.23237	3.77165	2.13051e-21	5.3363e-20	TLR2	4	153684070	153705702	+	5217	protein_coding	toll like receptor 2 [Source:HGNC Symbol;Acc:HGNC:11848]	-	83	100	94	5	9	9	1.0006	1.26632	1.1149	0.0529083	0.0859128	0.110218
ENSG00000166508	451.612	467.645	500.166	1133.13	983.827	929.298	473.141	1015.42	-1.10204	2.18022e-21	5.45254e-20	MCM7	7	100092728	100101940	-	4386	protein_coding	minichromosome maintenance complex component 7 [Source:HGNC Symbol;Acc:HGNC:6950]	-	431	426	487	1229	1183	871	6.18031	6.4166	6.87052	15.4688	13.4324	12.6877
ENSG00000112118	205.374	171.25	196.164	450.855	493.161	463.049	190.929	469.022	-1.29626	2.73761e-21	6.83615e-20	MCM3	6	52264009	52284881	-	3650	protein_coding	minichromosome maintenance complex component 3 [Source:HGNC Symbol;Acc:HGNC:6945]	-	196	156	191	489	593	434	3.37726	2.82355	3.23795	7.39589	8.09092	7.59677
ENSG00000138675	980.763	1097.76	939.737	501.565	504.804	490.789	1006.09	499.053	1.01075	3.00765e-21	7.49914e-20	FGF5	4	80266599	80336680	+	5998	protein_coding	fibroblast growth factor 5 [Source:HGNC Symbol;Acc:HGNC:3683]	-	936	1000	915	544	607	460	9.81456	11.0143	9.43939	5.00688	5.03986	4.89986
ENSG00000253719	700.994	687.197	733.303	1452.14	1369.71	1257.91	707.165	1359.92	-0.943803	3.31435e-21	8.24603e-20	ATXN7L3B	12	74537827	74545430	+	7604	protein_coding	ataxin 7 like 3B [Source:HGNC Symbol;Acc:HGNC:37931]	-	669	626	714	1575	1647	1179	5.53331	5.43871	5.81012	11.4344	10.7867	9.90613
ENSG00000073737	15.7174	13.1731	10.2703	132.767	114.766	101.359	13.0536	116.297	-3.15847	3.3172e-21	8.24603e-20	DHRS9	2	169064789	169096167	+	3750	protein_coding	dehydrogenase/reductase 9 [Source:HGNC Symbol;Acc:HGNC:16888]	-	15	12	10	144	138	95	0.251571	0.211404	0.165005	2.11985	1.83267	1.61854
ENSG00000091140	632.886	577.421	587.464	1268.66	1189.24	1098.94	599.257	1185.62	-0.984848	3.42524e-21	8.5018e-20	DLD	7	107890970	107931730	+	5299	protein_coding	dihydrolipoamide dehydrogenase [Source:HGNC Symbol;Acc:HGNC:2898]	-	604	526	572	1376	1430	1030	7.16877	6.55776	6.6793	14.335	13.4393	12.4187
ENSG00000149554	102.687	71.3543	70.8654	294.116	294.4	261.398	81.6355	283.305	-1.7956	3.51385e-21	8.70864e-20	CHEK1	11	125625136	125676255	+	6558	protein_coding	checkpoint kinase 1 [Source:HGNC Symbol;Acc:HGNC:1925]	-	98	65	69	319	354	245	0.939845	0.654795	0.651039	2.68531	2.68824	2.38686
ENSG00000180573	677.942	582.91	547.409	246.173	261.966	258.198	602.754	255.445	1.23841	3.53548e-21	8.74913e-20	HIST1H2AC	6	26124145	26139116	+	1668	protein_coding	histone cluster 1 H2A family member c [Source:HGNC Symbol;Acc:HGNC:4733]	-	647	531	533	267	315	242	24.3955	21.0311	19.7724	8.83669	9.40482	9.2694
ENSG00000169641	550.108	610.354	662.437	1170.93	1219.18	1221.64	607.633	1203.92	-0.986255	3.98165e-21	9.8385e-20	LUZP1	1	23084023	23177808	-	9658	protein_coding	leucine zipper protein 1 [Source:HGNC Symbol;Acc:HGNC:14985]	-	525	556	645	1270	1466	1145	3.4188	3.80322	4.13239	7.25924	7.55932	7.57444
ENSG00000052795	419.13	495.089	550.491	191.775	187.118	157.906	488.237	178.933	1.44527	4.13969e-21	1.02137e-19	FNIP2	4	158769138	158908049	+	10868	protein_coding	folliculin interacting protein 2 [Source:HGNC Symbol;Acc:HGNC:29280]	-	400	451	536	208	225	148	2.31479	2.74152	3.05172	1.05655	1.03102	0.87005
ENSG00000196154	466.282	378.727	335.84	1213.35	1045.37	889.822	393.616	1049.51	-1.41558	4.28993e-21	1.05686e-19	S100A4	1	153543613	153550136	-	1025	protein_coding	S100 calcium binding protein A4 [Source:HGNC Symbol;Acc:HGNC:10494]	-	445	345	327	1316	1257	834	27.3047	22.2361	19.7403	70.8772	61.0727	51.9846
ENSG00000184226	59.726	60.3768	49.2977	192.697	217.057	233.658	56.4668	214.471	-1.92557	4.64669e-21	1.14305e-19	PCDH9	13	66302834	67230445	-	30944	protein_coding	protocadherin 9 [Source:HGNC Symbol;Acc:HGNC:8661]	-	57	55	48	209	261	219	0.115851	0.117422	0.0959829	0.372859	0.420049	0.452168
ENSG00000168477	975.524	1038.48	1243.74	2211.87	3405.55	3180.53	1085.91	2932.65	-1.43318	4.81415e-21	1.18248e-19	TNXB	6	32041153	32115334	-	15909	protein_coding	tenascin XB [Source:HGNC Symbol;Acc:HGNC:11976]	-	931	946	1211	2399	4095	2981	3.68051	3.92837	4.7101	8.32457	12.8188	11.9716
ENSG00000185262	774.342	820.026	856.547	419.508	400.849	396.899	816.972	405.752	1.00949	4.99233e-21	1.22442e-19	UBALD2	17	76265202	76271299	+	1797	protein_coding	UBA like domain containing 2 [Source:HGNC Symbol;Acc:HGNC:28438]	-	739	747	834	455	482	372	25.8641	27.4623	28.7175	13.9778	13.3578	13.226
ENSG00000100417	281.865	207.476	217.731	647.24	572.167	587.88	235.691	602.429	-1.35329	5.62531e-21	1.37762e-19	PMM1	22	41576894	41589890	-	5082	protein_coding	phosphomannomutase 1 [Source:HGNC Symbol;Acc:HGNC:9114]	-	269	189	212	702	688	551	3.32904	2.45692	2.58125	7.62565	6.74202	6.92706
ENSG00000073792	2084.12	2420.56	2681.59	880.505	1110.24	1143.75	2395.42	1044.83	1.19735	5.74582e-21	1.40504e-19	IGF2BP2	3	185643739	185825056	-	4735	protein_coding	insulin like growth factor 2 mRNA binding protein 2 [Source:HGNC Symbol;Acc:HGNC:28867]	-	1989	2205	2611	955	1335	1072	26.419	30.7647	34.1205	11.1342	14.041	14.4646
ENSG00000116017	457.899	652.069	724.059	134.611	171.317	211.253	611.342	172.394	1.82941	5.78286e-21	1.41201e-19	ARID3A	19	925781	975934	+	7210	protein_coding	AT-rich interaction domain 3A [Source:HGNC Symbol;Acc:HGNC:3031]	ARID	437	594	705	146	206	198	3.81195	5.44271	6.05038	1.11787	1.42288	1.75454
ENSG00000081923	1505.72	1522.59	1591.9	780.93	843.28	885.554	1540.07	836.588	0.881137	6.46836e-21	1.57706e-19	ATP8B1	18	57646426	57803315	-	7028	protein_coding	ATPase phospholipid transporting 8B1 [Source:HGNC Symbol;Acc:HGNC:3706]	-	1437	1387	1550	847	1014	830	12.8596	13.0379	13.6467	6.65313	7.18526	7.54534
ENSG00000145147	969.237	1178.99	1152.33	2030.23	2391.79	2424.07	1100.19	2282.03	-1.05258	6.6466e-21	1.61812e-19	SLIT2	4	20253260	20620561	+	9712	protein_coding	slit guidance ligand 2 [Source:HGNC Symbol;Acc:HGNC:11086]	-	925	1074	1122	2202	2876	2272	5.9901	7.30566	7.14847	12.5165	14.7474	14.9462
ENSG00000119682	383.504	353.478	397.462	770.788	813.341	751.121	378.148	778.416	-1.04172	6.80665e-21	1.65465e-19	AREL1	14	74653437	74713115	-	7308	protein_coding	apoptosis resistant E3 ubiquitin protein ligase 1 [Source:HGNC Symbol;Acc:HGNC:20363]	-	366	322	387	836	978	704	3.14981	2.91086	3.27674	6.31513	6.66463	6.15469
ENSG00000149136	1326.55	1314.02	1352.6	2333.57	2211.32	2234.16	1331.06	2259.68	-0.763463	6.89199e-21	1.67293e-19	SSRP1	11	57325985	57335877	-	6323	protein_coding	structure specific recognition protein 1 [Source:HGNC Symbol;Acc:HGNC:11327]	HMG	1266	1197	1317	2531	2659	2094	12.5925	12.5065	12.8882	22.0975	20.9426	21.1585
ENSG00000156381	114.213	110.874	107.839	345.748	308.537	294.473	110.975	316.253	-1.51169	7.25331e-21	1.75805e-19	ANKRD9	14	102501760	102509799	-	7215	protein_coding	ankyrin repeat domain 9 [Source:HGNC Symbol;Acc:HGNC:20096]	-	109	101	105	375	371	276	0.950149	0.924802	0.900497	2.86926	2.56079	2.44402
ENSG00000122729	1008.01	996.765	1002.39	1757.32	1708.18	1889.54	1002.39	1785.01	-0.831862	7.79326e-21	1.88615e-19	ACO1	9	32384603	32454769	+	7555	protein_coding	aconitase 1 [Source:HGNC Symbol;Acc:HGNC:117]	-	962	908	976	1906	2054	1771	8.00833	7.9399	7.99364	13.9272	13.5395	14.9767
ENSG00000178607	721.951	930.9	908.926	310.712	382.553	359.556	853.925	350.941	1.28228	7.8305e-21	1.89239e-19	ERN1	17	64039142	64130819	-	10864	protein_coding	endoplasmic reticulum to nucleus signaling 1 [Source:HGNC Symbol;Acc:HGNC:3449]	-	689	848	885	337	460	337	3.9887	5.15668	5.0406	1.71244	2.10865	1.98186
ENSG00000095739	714.616	775.018	706.6	359.578	365.089	341.418	732.078	355.362	1.04127	7.8683e-21	1.89875e-19	BAMBI	10	28677342	28682939	+	2314	protein_coding	BMP and activin membrane bound inhibitor [Source:HGNC Symbol;Acc:HGNC:30251]	-	682	706	688	390	439	320	18.5363	20.156	18.3973	9.30413	9.44794	8.83525
ENSG00000159873	1147.37	1032.99	1096.87	573.481	587.136	533.466	1092.41	564.694	0.95089	8.60827e-21	2.07428e-19	CCDC117	22	28772674	28789301	+	4326	protein_coding	coiled-coil domain containing 117 [Source:HGNC Symbol;Acc:HGNC:26599]	-	1095	941	1068	622	706	500	15.9195	14.3703	15.2761	7.9374	8.12745	7.38441
ENSG00000184840	2651	2415.07	2278.99	4846	4657.17	4168.51	2448.35	4557.23	-0.896599	9.01595e-21	2.16935e-19	TMED9	5	177592158	177596124	+	2440	protein_coding	transmembrane p24 trafficking protein 9 [Source:HGNC Symbol;Acc:HGNC:24878]	-	2530	2200	2219	5256	5600	3907	65.2127	59.5657	56.2725	118.916	114.297	102.302
ENSG00000137507	572.112	626.821	561.788	1084.27	1121.05	1154.42	586.907	1119.91	-0.932362	9.38242e-21	2.25424e-19	LRRC32	11	76657524	76670747	-	4459	protein_coding	leucine rich repeat containing 32 [Source:HGNC Symbol;Acc:HGNC:4161]	-	546	571	547	1176	1348	1082	7.70117	8.45984	7.59065	14.5594	15.0553	15.5032
ENSG00000138069	2283.21	2160.39	2140.34	4091.81	3862.12	3574.22	2194.65	3842.72	-0.808379	9.88671e-21	2.37195e-19	RAB1A	2	65070696	65130331	-	3312	protein_coding	RAB1A, member RAS oncogene family [Source:HGNC Symbol;Acc:HGNC:9758]	-	2179	1968	2084	4438	4644	3350	41.3779	39.2553	38.9347	73.9727	69.8293	64.623
ENSG00000182541	461.043	475.33	472.436	200.073	203.751	215.52	469.603	206.448	1.18695	1.12388e-20	2.69241e-19	LIMK2	22	31212239	31280080	+	6170	protein_coding	LIM domain kinase 2 [Source:HGNC Symbol;Acc:HGNC:6614]	-	440	433	460	217	245	202	4.48507	4.63625	4.61319	1.94155	1.9775	2.0917
ENSG00000261327	448.469	457.766	503.247	184.399	192.108	213.387	469.827	196.631	1.25926	1.16607e-20	2.78944e-19	AC134312.5	16	88177298	88178941	-	1507	lincRNA	novel transcript	-	428	417	490	200	231	200	17.8621	18.2804	20.1193	7.32641	7.63369	8.47909
ENSG00000169554	2621.66	3262.54	3533	1418.03	1514.41	1531.05	3139.07	1487.83	1.07722	1.19906e-20	2.86421e-19	ZEB2	2	144364364	144524583	-	25058	protein_coding	zinc finger E-box binding homeobox 2 [Source:HGNC Symbol;Acc:HGNC:14881]	zf-C2H2	2502	2972	3440	1538	1821	1435	6.27975	7.83549	8.49456	3.38832	3.61909	3.65879
ENSG00000134308	5559.75	4733.54	4469.65	10999.4	9278.58	9349.53	4920.98	9875.84	-1.00497	1.21342e-20	2.89431e-19	YWHAQ	2	9583972	9631014	-	2713	protein_coding	tyrosine 3-monooxygenase/tryptophan 5-monooxygenase activation protein theta [Source:HGNC Symbol;Acc:HGNC:12854]	-	5306	4312	4352	11930	11157	8763	123.004	105.001	99.2586	242.753	204.802	206.365
ENSG00000131876	106.878	115.265	83.1898	337.45	283.588	351.021	101.778	324.02	-1.6707	1.21927e-20	2.90408e-19	SNRPA1	15	101281510	101295282	-	3669	protein_coding	small nuclear ribonucleoprotein polypeptide A' [Source:HGNC Symbol;Acc:HGNC:11152]	-	102	105	81	366	341	329	1.74845	1.89062	1.36605	5.50691	4.62853	5.72902
ENSG00000100991	1498.39	1322.8	1347.47	2494.92	2454.16	2401.67	1389.55	2450.25	-0.818311	1.3046e-20	3.10285e-19	TRPC4AP	20	35002404	35092871	-	3226	protein_coding	transient receptor potential cation channel subfamily C member 4 associated protein [Source:HGNC Symbol;Acc:HGNC:16181]	-	1430	1205	1312	2706	2951	2251	27.8787	24.6767	25.1651	46.3061	45.5555	44.5803
ENSG00000104783	6.28694	6.58656	4.10814	106.029	91.4801	92.8231	5.66055	96.7775	-4.1009	1.32468e-20	3.14606e-19	KCNN4	19	43766533	43781261	-	3408	protein_coding	potassium calcium-activated channel subfamily N member 4 [Source:HGNC Symbol;Acc:HGNC:6293]	-	6	6	4	115	110	87	0.110727	0.11631	0.0726256	1.86283	1.60742	1.63099
ENSG00000132300	232.617	208.574	157.136	538.445	524.763	524.931	199.442	529.38	-1.40924	1.41758e-20	3.36187e-19	PTCD3	2	86106182	86142157	+	10164	protein_coding	pentatricopeptide repeat domain 3 [Source:HGNC Symbol;Acc:HGNC:24717]	-	222	190	153	584	631	492	1.37369	1.23496	0.931442	3.17192	3.09172	3.09266
ENSG00000126016	7.33477	4.39104	14.3785	102.341	103.955	109.894	8.70143	105.397	-3.58501	1.43387e-20	3.39561e-19	AMOT	X	112774503	112840815	-	8502	protein_coding	angiomotin [Source:HGNC Symbol;Acc:HGNC:17810]	-	7	4	14	111	125	103	0.0517819	0.0310815	0.101891	0.720736	0.732192	0.774013
ENSG00000105953	1147.37	1015.43	961.304	2039.45	1941.87	1899.14	1041.37	1960.16	-0.912647	1.43659e-20	3.39719e-19	OGDH	7	44606572	44709066	+	5210	protein_coding	oxoglutarate dehydrogenase [Source:HGNC Symbol;Acc:HGNC:8124]	-	1095	925	936	2212	2335	1780	13.2184	11.7292	11.1165	23.4381	22.3195	21.828
ENSG00000099875	2203.57	2450.2	2359.1	1338.74	1309.83	1378.48	2337.62	1342.35	0.800595	1.59427e-20	3.76466e-19	MKNK2	19	2037465	2051244	-	5221	protein_coding	MAP kinase interacting serine/threonine kinase 2 [Source:HGNC Symbol;Acc:HGNC:7111]	-	2103	2232	2297	1452	1575	1292	25.333	28.2426	27.223	15.3528	15.0232	15.8103
ENSG00000168256	1702.71	1725.68	1687.42	979.158	958.046	1017.85	1705.27	985.019	0.792386	1.62022e-20	3.82049e-19	NKIRAS2	17	42011382	42025644	+	5566	protein_coding	NFKB inhibitor interacting Ras like 2 [Source:HGNC Symbol;Acc:HGNC:17898]	-	1625	1572	1643	1062	1152	954	18.3616	18.6583	18.2652	10.5331	10.3073	10.9506
ENSG00000205413	4633.48	5631.5	5365.23	2648.89	2958.97	2653.46	5210.07	2753.77	0.919554	1.64788e-20	3.88016e-19	SAMD9	7	93099513	93118023	-	6855	protein_coding	sterile alpha motif domain containing 9 [Source:HGNC Symbol;Acc:HGNC:1348]	-	4422	5130	5224	2873	3558	2487	40.5707	49.4395	47.1547	23.1368	25.8485	23.1793
ENSG00000185909	93.2563	70.2566	71.8924	271.988	300.221	236.859	78.4685	269.69	-1.78275	1.65046e-20	3.88069e-19	KLHDC8B	3	49171611	49176486	+	2158	protein_coding	kelch domain containing 8B [Source:HGNC Symbol;Acc:HGNC:28557]	-	89	64	70	295	361	222	2.59382	1.95926	2.00713	7.54649	8.3309	6.57255
ENSG00000153179	956.663	1146.06	1107.14	508.019	534.743	539.868	1069.96	527.543	1.02024	1.68376e-20	3.95335e-19	RASSF3	12	64507001	64697567	+	4226	protein_coding	Ras association domain family member 3 [Source:HGNC Symbol;Acc:HGNC:14271]	-	913	1044	1078	551	643	506	13.5876	16.3205	15.784	7.19775	7.57735	7.64986
ENSG00000110330	1902.85	1649.93	1718.23	991.144	887.357	906.893	1757	928.465	0.920354	1.76051e-20	4.12771e-19	BIRC2	11	102347211	102378670	+	4532	protein_coding	baculoviral IAP repeat containing 2 [Source:HGNC Symbol;Acc:HGNC:590]	-	1816	1503	1673	1075	1067	850	25.2016	21.9095	22.8421	13.0946	11.7249	11.9829
ENSG00000092853	8.38259	6.58656	6.16221	82.9795	103.955	113.095	7.04379	100.01	-3.8261	1.88163e-20	4.40543e-19	CLSPN	1	35720218	35769967	-	5411	protein_coding	claspin [Source:HGNC Symbol;Acc:HGNC:19715]	-	8	6	6	90	125	106	0.0929852	0.073255	0.0686124	0.918204	1.15045	1.25159
ENSG00000176623	224.234	246.996	239.299	564.261	523.932	508.927	236.843	532.373	-1.16923	2.04543e-20	4.78214e-19	RMDN1	8	86468257	86514357	-	5646	protein_coding	regulator of microtubule dynamics 1 [Source:HGNC Symbol;Acc:HGNC:24285]	-	214	225	233	612	630	477	2.38382	2.63272	2.55355	5.98391	5.55694	5.39771
ENSG00000185215	2810.26	3401.96	3362.51	1422.64	1743.11	1489.44	3191.58	1551.73	1.03979	2.14415e-20	5.00584e-19	TNFAIP2	14	103123442	103137439	+	5029	protein_coding	TNF alpha induced protein 2 [Source:HGNC Symbol;Acc:HGNC:11895]	-	2682	3099	3274	1543	2096	1396	33.5412	40.7102	40.2834	16.9379	20.7561	17.7352
ENSG00000213672	161.365	113.069	119.136	463.763	348.456	437.442	131.19	416.554	-1.66491	2.4327e-20	5.67149e-19	NCKIPSD	3	48673844	48686364	-	3431	protein_coding	NCK interacting protein with SH3 domain [Source:HGNC Symbol;Acc:HGNC:15486]	-	154	103	116	503	419	410	2.82294	1.98326	2.09202	8.09323	6.08176	7.63476
ENSG00000010810	3130.9	3408.54	3561.76	1908.53	1980.96	1969.56	3367.07	1953.02	0.7858	2.64358e-20	6.15444e-19	FYN	6	111660332	111873452	-	7411	protein_coding	FYN proto-oncogene, Src family tyrosine kinase [Source:HGNC Symbol;Acc:HGNC:4037]	-	2988	3105	3468	2070	2382	1846	25.3574	27.6789	28.9555	15.4194	16.0067	15.9143
ENSG00000197635	4012.12	5156.17	5367.28	1849.52	2363.51	2207.48	4845.19	2140.17	1.17872	2.84963e-20	6.62479e-19	DPP4	2	161992241	162074542	-	5009	protein_coding	dipeptidyl peptidase 4 [Source:HGNC Symbol;Acc:HGNC:3009]	-	3829	4697	5226	2006	2842	2069	48.0768	61.9489	64.5576	22.1082	28.2559	26.3901
ENSG00000198805	308.06	262.364	271.137	711.78	595.452	627.356	280.521	644.863	-1.20035	3.19975e-20	7.42827e-19	PNP	14	20468954	20477094	+	4139	protein_coding	purine nucleoside phosphorylase [Source:HGNC Symbol;Acc:HGNC:7892]	-	294	239	264	772	716	588	4.46738	3.81475	3.94673	10.2967	8.61497	9.07641
ENSG00000108829	3047.07	2926.63	2851.05	5061.75	4825.99	4663.56	2941.58	4850.43	-0.721652	3.40736e-20	7.89914e-19	LRRC59	17	50375059	50397553	-	4570	protein_coding	leucine rich repeat containing 59 [Source:HGNC Symbol;Acc:HGNC:28817]	-	2908	2666	2776	5490	5803	4371	40.0202	38.5396	37.5865	66.3179	63.2372	61.1078
ENSG00000173281	704.138	858.448	913.034	286.74	349.288	370.226	825.206	335.418	1.29984	3.41247e-20	7.8999e-19	PPP1R3B	8	9136255	9151574	-	5776	protein_coding	protein phosphatase 1 regulatory subunit 3B [Source:HGNC Symbol;Acc:HGNC:14942]	-	672	782	889	311	420	347	7.31718	8.94424	9.52365	2.9724	3.62125	3.83826
ENSG00000076003	273.482	193.206	240.326	633.41	552.207	610.285	235.671	598.634	-1.34319	3.45697e-20	7.99169e-19	MCM6	2	135839626	135876426	-	4118	protein_coding	minichromosome maintenance complex component 6 [Source:HGNC Symbol;Acc:HGNC:6949]	-	261	176	234	687	664	572	3.98617	2.82351	3.51608	9.20968	8.03004	8.87446
ENSG00000108582	1443.9	1634.56	1568.28	2649.81	3240.06	3215.73	1548.92	3035.2	-0.970579	3.76055e-20	8.68135e-19	CPD	17	30378905	30469989	+	12532	protein_coding	carboxypeptidase D [Source:HGNC Symbol;Acc:HGNC:2301]	-	1378	1489	1527	2874	3896	3014	6.91561	7.84943	7.53959	12.6602	15.4823	15.3658
ENSG00000084754	2076.79	1999.02	1906.18	3799.54	3336.53	3408.85	1993.99	3514.97	-0.817889	3.99096e-20	9.20038e-19	HADHA	2	26190635	26244726	-	4385	protein_coding	hydroxyacyl-CoA dehydrogenase trifunctional multienzyme complex subunit alpha [Source:HGNC Symbol;Acc:HGNC:4801]	-	1982	1821	1856	4121	4012	3195	28.4273	27.4349	26.1901	51.8809	45.5646	46.5515
ENSG00000107862	869.694	865.034	947.953	1537.89	1748.1	1738.03	894.227	1674.67	-0.904894	4.02927e-20	9.27576e-19	GBF1	10	102245532	102382899	+	6641	protein_coding	golgi brefeldin A resistant guanine nucleotide exchange factor 1 [Source:HGNC Symbol;Acc:HGNC:4181]	-	830	788	923	1668	2102	1629	7.86042	7.83892	8.59998	13.8655	15.7629	15.6718
ENSG00000067715	113.165	126.242	149.947	336.528	366.752	415.037	129.785	372.772	-1.52007	4.08119e-20	9.38218e-19	SYT1	12	78863993	79452008	+	6494	protein_coding	synaptotagmin 1 [Source:HGNC Symbol;Acc:HGNC:11509]	-	108	115	146	365	441	389	1.04595	1.1699	1.39114	3.10281	3.38191	3.8271
ENSG00000066248	35.626	35.1283	50.3247	186.243	167.159	173.91	40.3597	175.771	-2.11958	4.1801e-20	9.59622e-19	NGEF	2	232878686	233013272	-	4678	protein_coding	neuronal guanine nucleotide exchange factor [Source:HGNC Symbol;Acc:HGNC:7807]	-	34	32	49	202	201	163	0.457109	0.451912	0.648134	2.38378	2.13979	2.22618
ENSG00000157191	2074.69	1850.82	1908.23	1138.66	1046.2	1033.86	1944.58	1072.91	0.857814	4.42966e-20	1.0155e-18	NECAP2	1	16440672	16460078	+	5559	protein_coding	NECAP endocytosis associated 2 [Source:HGNC Symbol;Acc:HGNC:25528]	-	1980	1686	1858	1235	1258	969	22.4011	20.0366	20.6813	12.2644	11.2699	11.1368
ENSG00000115993	2806.07	3188.99	3282.4	1644.84	1777.21	1722.03	3092.49	1714.69	0.850691	4.62967e-20	1.05988e-18	TRAK2	2	201377207	201451579	-	7595	protein_coding	trafficking kinesin protein 2 [Source:HGNC Symbol;Acc:HGNC:13206]	-	2678	2905	3196	1784	2137	1614	22.176	25.2687	26.038	12.9671	14.0124	13.5771
ENSG00000144560	950.376	1039.58	1044.49	511.707	508.13	555.872	1011.48	525.236	0.946665	5.67324e-20	1.29699e-18	VGLL4	3	11556070	11771350	-	7236	protein_coding	vestigial like family member 4 [Source:HGNC Symbol;Acc:HGNC:28966]	-	907	947	1017	555	611	521	7.88334	8.646	8.69664	4.23417	4.20512	4.60014
ENSG00000204516	320.634	338.11	291.678	113.405	113.103	123.764	316.807	116.757	1.4419	5.82847e-20	1.33063e-18	MICB	6	31494881	31511124	+	2798	protein_coding	MHC class I polypeptide-related sequence B [Source:HGNC Symbol;Acc:HGNC:7091]	-	306	308	284	123	136	116	6.8782	7.27222	6.28058	2.42679	2.42062	2.64876
ENSG00000124207	1197.66	992.374	1003.41	2508.75	2030.86	2129.6	1064.48	2223.07	-1.06226	6.47934e-20	1.47718e-18	CSE1L	20	49046246	49096960	+	3800	protein_coding	chromosome segregation 1 like [Source:HGNC Symbol;Acc:HGNC:2431]	-	1143	904	977	2721	2442	1996	18.9175	15.7162	15.9089	39.5293	32.0035	33.559
ENSG00000134070	377.217	432.517	402.598	165.037	171.317	140.835	404.11	159.063	1.34077	6.54828e-20	1.49084e-18	IRAK2	3	10164865	10243743	+	3483	protein_coding	interleukin 1 receptor associated kinase 2 [Source:HGNC Symbol;Acc:HGNC:6113]	-	360	394	392	179	206	132	6.50055	7.4732	6.96405	2.8371	2.94544	2.42132
ENSG00000112855	168.7	146.002	132.487	397.38	371.742	385.163	149.063	384.761	-1.36798	6.56659e-20	1.49295e-18	HARS2	5	140691426	140699318	+	3736	protein_coding	histidyl-tRNA synthetase 2, mitochondrial [Source:HGNC Symbol;Acc:HGNC:4817]	-	161	133	129	431	447	361	2.71032	2.35184	2.13654	6.36861	5.9585	6.17352
ENSG00000066322	1142.13	1003.35	1016.76	2052.36	1867.86	1884.2	1054.08	1934.81	-0.876117	7.09401e-20	1.61064e-18	ELOVL1	1	43363397	43368074	-	2507	protein_coding	ELOVL fatty acid elongase 1 [Source:HGNC Symbol;Acc:HGNC:14418]	-	1090	914	990	2226	2246	1766	27.3447	24.0855	24.4349	49.0168	44.6161	45.0058
ENSG00000166925	1432.38	1441.36	1415.25	800.291	825.816	837.542	1429.66	821.216	0.800035	7.7314e-20	1.75295e-18	TSC22D4	7	100463359	100479279	-	3715	protein_coding	TSC22 domain family member 4 [Source:HGNC Symbol;Acc:HGNC:21696]	TSC22	1367	1313	1378	868	993	785	23.1425	23.3491	22.9519	12.8984	13.3115	13.5003
ENSG00000151632	92.2085	92.2118	59.568	310.712	265.292	268.867	81.3294	281.624	-1.79422	7.7987e-20	1.76578e-18	AKR1C2	10	4987400	5018031	-	6461	protein_coding	aldo-keto reductase family 1 member C2 [Source:HGNC Symbol;Acc:HGNC:385]	-	88	84	58	337	319	252	0.856612	0.858901	0.555466	2.87942	2.45882	2.49191
ENSG00000130589	4473.16	4533.75	4527.17	2566.83	2869.15	2494.49	4511.36	2643.49	0.77056	8.28078e-20	1.87236e-18	HELZ2	20	63558086	63574239	-	12066	protein_coding	helicase with zinc finger 2 [Source:HGNC Symbol;Acc:HGNC:30021]	-	4269	4130	4408	2784	3450	2338	22.2518	22.6126	22.6051	12.7374	14.2394	12.3798
ENSG00000072121	752.338	775.018	774.384	390.926	403.344	352.088	767.247	382.119	1.00345	8.69196e-20	1.96265e-18	ZFYVE26	14	67727374	67816590	-	15706	protein_coding	zinc finger FYVE-type containing 26 [Source:HGNC Symbol;Acc:HGNC:20761]	-	718	706	754	424	485	330	2.87515	2.96963	2.97054	1.4903	1.53784	1.3424
ENSG00000185947	341.591	300.786	294.759	115.249	108.944	119.496	312.379	114.563	1.44937	8.9159e-20	2.01046e-18	ZNF267	16	31873758	31917357	+	6333	protein_coding	zinc finger protein 267 [Source:HGNC Symbol;Acc:HGNC:13060]	zf-C2H2	326	274	287	125	131	112	3.2375	2.85828	2.80415	1.08962	1.03014	1.1299
ENSG00000119698	323.778	286.515	297.84	120.781	91.4801	98.1578	302.711	103.473	1.54965	9.7e-20	2.18429e-18	PPP4R4	14	94146128	94279735	+	4974	protein_coding	protein phosphatase 4 regulatory subunit 4 [Source:HGNC Symbol;Acc:HGNC:23788]	-	309	261	290	131	110	92	3.9071	3.46656	3.60762	1.45392	1.10134	1.18172
ENSG00000112078	2727.49	2617.06	2694.94	1606.11	1678.24	1585.46	2679.83	1623.27	0.722876	1.03221e-19	2.3212e-18	KCTD20	6	36442767	36491143	+	6239	protein_coding	potassium channel tetramerization domain containing 20 [Source:HGNC Symbol;Acc:HGNC:21052]	-	2603	2384	2624	1742	2018	1486	26.2398	25.2438	26.0242	15.4137	16.108	15.2172
ENSG00000166987	644.412	666.34	727.14	242.485	322.675	304.076	679.297	289.745	1.22897	1.16685e-19	2.6204e-18	MBD6	12	57520710	57530148	+	5646	protein_coding	methyl-CpG binding domain protein 6 [Source:HGNC Symbol;Acc:HGNC:20445]	-	615	607	708	263	388	285	6.85071	7.1025	7.75928	2.57152	3.42237	3.22505
ENSG00000152223	2303.12	2347.01	2435.1	1406.04	1430.42	1441.43	2361.74	1425.96	0.728049	1.22666e-19	2.751e-18	EPG5	18	45847609	45967339	-	13740	protein_coding	ectopic P-granules autophagy protein 5 homolog [Source:HGNC Symbol;Acc:HGNC:29331]	-	2198	2138	2371	1525	1720	1351	10.061	10.2798	10.6776	6.12714	6.23416	6.28204
ENSG00000151725	64.9651	72.4521	52.3788	258.159	253.649	195.249	63.2653	235.686	-1.90206	1.23663e-19	2.76958e-18	CENPU	4	184694618	184734133	-	2953	protein_coding	centromere protein U [Source:HGNC Symbol;Acc:HGNC:21348]	-	62	66	51	280	305	183	1.32047	1.47654	1.06865	5.23442	5.14366	3.95931
ENSG00000133083	117.356	88.9185	145.839	336.528	400.849	375.56	117.371	370.979	-1.65805	1.25781e-19	2.81321e-18	DCLK1	13	35768652	36131306	-	14375	protein_coding	doublecortin like kinase 1 [Source:HGNC Symbol;Acc:HGNC:2700]	-	112	81	142	365	482	352	0.490017	0.372255	0.611237	1.40171	1.66984	1.56447
ENSG00000204941	361.499	369.945	352.273	157.661	117.261	123.764	361.239	132.895	1.4428	1.27889e-19	2.85647e-18	PSG5	19	43166256	43186536	-	4678	protein_coding	pregnancy specific beta-1-glycoprotein 5 [Source:HGNC Symbol;Acc:HGNC:9522]	-	345	337	343	171	141	116	4.63832	4.75919	4.53694	2.01795	1.50105	1.58427
ENSG00000161791	1187.18	1193.26	1226.28	692.418	646.182	672.168	1202.24	670.256	0.843409	1.35385e-19	3.01982e-18	FMNL3	12	49636499	49708165	-	13424	protein_coding	formin like 3 [Source:HGNC Symbol;Acc:HGNC:23698]	-	1133	1087	1194	751	777	630	5.30823	5.34948	5.50366	3.08839	2.88254	2.99841
ENSG00000234961	3012.49	3068.24	2490.56	5361.4	5118.73	5790.24	2857.1	5423.46	-0.924626	1.42772e-19	3.18029e-18	AL133415.1	10	17233325	17234833	-	706	antisense	novel transcript	-	2875	2795	2425	5815	6155	5427	256.115	261.542	212.538	454.694	434.17	491.12
ENSG00000143416	38.7695	28.5417	66.7572	223.123	217.057	212.32	44.6895	217.5	-2.27774	1.4397e-19	3.20265e-18	SELENBP1	1	151364302	151372733	-	3504	protein_coding	selenium binding protein 1 [Source:HGNC Symbol;Acc:HGNC:10719]	-	37	26	65	242	261	199	0.664108	0.4902	1.14783	3.81264	3.70948	3.62845
ENSG00000172432	1854.65	1763	1782.93	1002.21	1083.62	953.838	1800.19	1013.22	0.828111	1.44768e-19	3.21608e-18	GTPBP2	6	43605316	43629162	-	4624	protein_coding	GTP binding protein 2 [Source:HGNC Symbol;Acc:HGNC:4670]	-	1770	1606	1736	1087	1303	894	24.0745	22.9452	23.2306	12.9774	14.0334	12.3524
ENSG00000130816	378.265	465.45	443.679	839.015	921.454	957.039	429.131	905.836	-1.07783	1.45192e-19	3.22116e-18	DNMT1	19	10133345	10231286	-	9796	protein_coding	DNA methyltransferase 1 [Source:HGNC Symbol;Acc:HGNC:2976]	-	361	424	432	910	1108	897	2.31771	2.85944	2.72875	5.12822	5.63284	5.85027
ENSG00000165480	28.2913	14.2709	19.5137	163.193	131.399	117.363	20.6919	137.318	-2.72802	1.53358e-19	3.39774e-18	SKA3	13	21153595	21176602	-	3048	protein_coding	spindle and kinetochore associated complex subunit 3 [Source:HGNC Symbol;Acc:HGNC:20262]	-	27	13	19	177	158	110	0.557122	0.281768	0.385716	3.20577	2.58154	2.30574
ENSG00000077312	357.308	335.914	309.137	743.128	679.448	674.301	334.12	698.959	-1.06527	1.72604e-19	3.81903e-18	SNRPA	19	40750637	40765389	+	2361	protein_coding	small nuclear ribonucleoprotein polypeptide A [Source:HGNC Symbol;Acc:HGNC:11151]	-	341	306	301	806	817	632	9.08364	8.56227	7.88859	18.8457	17.233	17.1023
ENSG00000129128	1755.11	1678.47	1661.74	2792.72	2778.5	2742.02	1698.44	2771.08	-0.706301	1.80281e-19	3.98355e-18	SPCS3	4	176319964	176332245	+	6831	protein_coding	signal peptidase complex subunit 3 [Source:HGNC Symbol;Acc:HGNC:26212]	-	1675	1529	1618	3029	3341	2570	15.4217	14.7872	14.6563	24.4788	24.3572	24.037
ENSG00000070778	958.759	1224	1265.31	507.097	544.722	524.931	1149.36	525.583	1.12851	1.86905e-19	4.12439e-18	PTPN21	14	88465778	88554733	-	7396	protein_coding	protein tyrosine phosphatase, non-receptor type 21 [Source:HGNC Symbol;Acc:HGNC:9651]	-	915	1115	1232	550	655	492	7.78082	9.9596	10.3073	4.10526	4.41043	4.25011
ENSG00000224729	146.695	140.513	117.082	330.074	401.681	459.848	134.763	397.201	-1.55877	2.08168e-19	4.58747e-18	PCOLCE-AS1	7	100589402	100604206	-	2705	antisense	PCOLCE antisense RNA 1 [Source:HGNC Symbol;Acc:HGNC:40430]	-	140	128	114	358	483	431	3.25508	3.12613	2.60775	7.30618	8.89234	10.1799
ENSG00000115129	273.482	268.951	207.461	597.453	572.167	585.746	249.965	585.122	-1.22782	2.09958e-19	4.62077e-18	TP53I3	2	24077433	24085861	-	2312	protein_coding	tumor protein p53 inducible protein 3 [Source:HGNC Symbol;Acc:HGNC:19373]	-	261	245	202	648	688	549	7.09993	7.00071	5.40621	15.4725	14.8196	15.1711
ENSG00000142798	13835.5	13717.6	15119	24666.1	35372	35629.1	14224	31889.1	-1.16472	2.25693e-19	4.96043e-18	HSPG2	1	21822245	21937297	-	18104	protein_coding	heparan sulfate proteoglycan 2 [Source:HGNC Symbol;Acc:HGNC:5273]	-	13204	12496	14721	26753	42533	33394	45.8704	45.5995	50.3143	81.5779	117	117.849
ENSG00000013588	1769.77	1696.04	1639.15	910.931	867.398	1012.52	1701.65	930.283	0.872568	2.34856e-19	5.15497e-18	GPRC5A	12	12890782	12917937	+	8440	protein_coding	G protein-coupled receptor class C group 5 member A [Source:HGNC Symbol;Acc:HGNC:9836]	-	1689	1545	1596	988	1043	949	12.586	12.0934	11.7009	6.46233	6.15429	7.18383
ENSG00000151247	512.386	498.383	420.057	1050.15	942.245	953.838	476.942	982.078	-1.04251	2.38804e-19	5.23466e-18	EIF4E	4	98871684	98930637	-	14067	protein_coding	eukaryotic translation initiation factor 4E [Source:HGNC Symbol;Acc:HGNC:3287]	-	489	454	409	1139	1133	894	2.18629	2.13215	1.79908	4.46989	4.01111	4.0604
ENSG00000173402	2086.22	2312.98	2192.72	3581.95	3634.26	3621.17	2197.31	3612.46	-0.717376	2.46352e-19	5.39295e-18	DAG1	3	49468703	49535618	+	6923	protein_coding	dystroglycan 1 [Source:HGNC Symbol;Acc:HGNC:2666]	-	1991	2107	2135	3885	4370	3394	18.0875	20.1064	19.0824	30.9793	31.4357	31.322
ENSG00000164880	1329.69	1226.2	1276.6	2333.57	2089.07	2286.44	1277.5	2236.36	-0.807356	2.65907e-19	5.81334e-18	INTS1	7	1470277	1504367	-	9062	protein_coding	integrator complex subunit 1 [Source:HGNC Symbol;Acc:HGNC:24555]	-	1269	1117	1243	2531	2512	2143	8.80722	8.14316	8.48743	15.4185	13.8048	15.1088
ENSG00000169926	2580.79	2903.57	3049.27	1470.58	1544.35	1652.68	2844.54	1555.87	0.870918	2.70301e-19	5.90158e-18	KLF13	15	31326855	31435665	+	9409	protein_coding	Kruppel like factor 13 [Source:HGNC Symbol;Acc:HGNC:13672]	zf-C2H2	2463	2645	2969	1595	1857	1549	16.4635	18.5715	19.5252	9.35818	9.82889	10.5182
ENSG00000168062	487.238	453.375	393.354	176.101	167.991	118.43	444.656	154.174	1.52232	2.92087e-19	6.36881e-18	BATF2	11	64987943	64997045	-	2844	protein_coding	basic leucine zipper ATF-like transcription factor 2 [Source:HGNC Symbol;Acc:HGNC:25163]	TF_bZIP	465	413	383	191	202	111	10.2831	9.59366	8.33294	3.70747	3.53719	2.49359
ENSG00000068305	1519.34	1494.05	1580.61	843.625	915.633	859.948	1531.33	873.069	0.810124	3.01873e-19	6.57349e-18	MEF2A	15	99565417	99716466	+	6925	protein_coding	myocyte enhancer factor 2A [Source:HGNC Symbol;Acc:HGNC:6993]	SRF	1450	1361	1539	915	1101	806	13.1689	12.9838	13.7514	7.29417	7.91778	7.43614
ENSG00000197818	113.165	96.6028	100.649	283.052	283.588	291.273	103.472	285.971	-1.46571	3.02535e-19	6.57923e-18	SLC9A8	20	49812713	49892242	+	6946	protein_coding	solute carrier family 9 member A8 [Source:HGNC Symbol;Acc:HGNC:20728]	-	108	88	98	307	341	273	0.977891	0.836973	0.873012	2.43993	2.44487	2.51108
ENSG00000178921	223.187	217.356	200.272	470.217	466.549	528.132	213.605	488.299	-1.19179	3.12729e-19	6.79198e-18	PFAS	17	8247618	8270491	+	6471	protein_coding	phosphoribosylformylglycinamidine synthase [Source:HGNC Symbol;Acc:HGNC:8863]	-	213	198	195	510	561	495	2.07019	2.02142	1.86463	4.35084	4.31745	4.88727
ENSG00000134508	378.265	364.456	363.57	150.285	162.169	138.701	368.764	150.385	1.29057	3.17699e-19	6.89085e-18	CABLES1	18	23134564	23260467	+	6654	protein_coding	Cdk5 and Abl enzyme substrate 1 [Source:HGNC Symbol;Acc:HGNC:25097]	-	361	332	354	163	195	130	3.41213	3.29624	3.29192	1.35232	1.45945	1.24822
ENSG00000149968	79.6346	91.114	85.2439	9.21995	4.15819	3.2008	85.3308	5.52631	3.9362	3.9278e-19	8.50818e-18	MMP3	11	102835801	102843803	-	2048	protein_coding	matrix metallopeptidase 3 [Source:HGNC Symbol;Acc:HGNC:7173]	-	76	83	83	10	5	3	2.33391	2.67739	2.50771	0.269553	0.121584	0.0935887
ENSG00000151640	673.751	738.792	676.816	353.124	306.874	347.82	696.453	335.939	1.05332	4.01561e-19	8.68698e-18	DPYSL4	10	132186900	132205776	+	3176	protein_coding	dihydropyrimidinase like 4 [Source:HGNC Symbol;Acc:HGNC:3016]	-	643	673	659	383	369	326	12.733	13.999	12.8391	6.65722	5.78605	6.55797
ENSG00000092820	914.75	971.517	939.737	1660.51	1652.46	1565.19	942.001	1626.06	-0.788094	4.05504e-19	8.7608e-18	EZR	6	158765741	158819412	-	3342	protein_coding	ezrin [Source:HGNC Symbol;Acc:HGNC:12691]	-	873	885	915	1801	1987	1467	16.4289	17.4945	16.9412	29.7496	29.6093	28.045
ENSG00000038002	126.787	109.776	98.5953	332.84	350.119	283.804	111.719	322.254	-1.53069	4.11396e-19	8.87648e-18	AGA	4	177430770	177442503	-	2675	protein_coding	aspartylglucosaminidase [Source:HGNC Symbol;Acc:HGNC:318]	-	121	100	96	361	421	266	2.84487	2.46968	2.22063	7.45003	7.8378	6.35317
ENSG00000107819	1431.33	1561.01	1461.47	843.625	859.081	778.861	1484.6	827.189	0.8426	4.47403e-19	9.64077e-18	SFXN3	10	101031234	101041244	+	4631	protein_coding	sideroflexin 3 [Source:HGNC Symbol;Acc:HGNC:16087]	-	1366	1422	1423	915	1033	730	18.5514	20.2856	19.0134	10.9074	11.1087	10.0712
ENSG00000114988	412.843	445.69	403.625	863.909	819.994	786.329	420.719	823.411	-0.969677	4.60062e-19	9.90064e-18	LMAN2L	2	96705929	96740064	-	2709	protein_coding	lectin, mannose binding 2 like [Source:HGNC Symbol;Acc:HGNC:19263]	-	394	406	393	937	986	737	9.14721	9.90104	8.97662	19.0944	18.1261	17.3816
ENSG00000169635	195.943	252.485	261.894	36.8798	61.5412	69.3506	236.774	55.9239	2.08641	4.93777e-19	1.06123e-17	HIC2	22	21417404	21451463	+	7219	protein_coding	HIC ZBTB transcriptional repressor 2 [Source:HGNC Symbol;Acc:HGNC:18595]	ZBTB	187	230	255	40	74	65	1.62917	2.10482	2.18571	0.305884	0.510494	0.575266
ENSG00000130600	19.9087	36.2261	45.1895	148.441	215.394	277.402	33.7747	213.746	-2.65936	5.26171e-19	1.12939e-17	H19	11	1995176	2001470	-	2897	processed_transcript	H19, imprinted maternally expressed transcript [Source:HGNC Symbol;Acc:HGNC:4713]	-	19	33	44	161	259	260	0.412483	0.752539	0.939795	3.06797	4.45233	5.73399
ENSG00000168785	722.999	585.106	568.977	1303.7	1274.07	1229.11	625.694	1268.96	-1.02022	5.34864e-19	1.14655e-17	TSPAN5	4	98470367	98658629	-	7430	protein_coding	tetraspanin 5 [Source:HGNC Symbol;Acc:HGNC:17753]	-	690	533	554	1414	1532	1152	5.84066	4.73917	4.61371	10.5059	10.2685	9.90595
ENSG00000172059	465.234	485.21	435.463	219.435	194.603	188.847	461.969	200.962	1.19964	5.39865e-19	1.15577e-17	KLF11	2	10042849	10054836	+	4589	protein_coding	Kruppel like factor 11 [Source:HGNC Symbol;Acc:HGNC:11811]	zf-C2H2	444	442	424	238	234	177	6.08508	6.36309	5.71711	2.86308	2.53942	2.46427
ENSG00000053254	1309.78	1373.3	1422.44	593.765	752.632	710.577	1368.51	685.658	0.996781	5.45577e-19	1.16649e-17	FOXN3	14	89124871	89619149	-	11033	protein_coding	forkhead box N3 [Source:HGNC Symbol;Acc:HGNC:1928]	Fork	1250	1251	1385	644	905	666	7.12554	7.49079	7.76757	3.2223	4.08499	3.85667
ENSG00000147459	301.773	363.358	349.192	681.354	720.198	705.242	338.108	702.265	-1.05505	5.60265e-19	1.19634e-17	DOCK5	8	25184723	25418082	+	15960	protein_coding	dedicator of cytokinesis 5 [Source:HGNC Symbol;Acc:HGNC:23476]	-	288	331	340	739	866	661	1.13491	1.37012	1.31818	2.55615	2.70222	2.64607
ENSG00000204634	36.6738	38.4216	35.9462	200.995	149.695	150.437	37.0139	167.042	-2.17508	5.7644e-19	1.22929e-17	TBC1D8	2	101007617	101252866	-	6030	protein_coding	TBC1 domain family member 8 [Source:HGNC Symbol;Acc:HGNC:17791]	-	35	35	35	218	180	141	0.36505	0.383455	0.359153	1.99578	1.48659	1.49394
ENSG00000006534	384.551	333.719	357.408	735.752	755.958	691.372	358.559	727.694	-1.0215	5.80924e-19	1.23726e-17	ALDH3B1	11	68008578	68029282	+	6626	protein_coding	aldehyde dehydrogenase 3 family member B1 [Source:HGNC Symbol;Acc:HGNC:410]	-	367	304	348	798	909	648	3.4835	3.031	3.2498	6.64853	6.83201	6.24821
ENSG00000148840	212.708	229.432	278.326	543.055	553.039	634.825	240.155	576.973	-1.26269	5.91376e-19	1.25789e-17	PPRC1	10	102132994	102150331	+	6095	protein_coding	peroxisome proliferator-activated receptor gamma, coactivator-related 1 [Source:HGNC Symbol;Acc:HGNC:30025]	-	203	209	271	589	665	595	2.09471	2.26536	2.75122	5.33477	5.43355	6.237
ENSG00000104611	859.216	862.839	958.223	1524.06	1639.99	1666.55	893.426	1610.2	-0.849409	6.25269e-19	1.32827e-17	SH2D4A	8	19313617	19396218	+	4148	protein_coding	SH2 domain containing 4A [Source:HGNC Symbol;Acc:HGNC:26102]	-	820	786	933	1653	1972	1562	12.433	12.5184	13.9178	21.9993	23.6758	24.0588
ENSG00000154096	2096.7	2231.74	2161.91	3397.55	3506.18	3637.17	2163.45	3513.64	-0.699544	7.73497e-19	1.64105e-17	THY1	11	119417378	119424985	-	5925	protein_coding	Thy-1 cell surface antigen [Source:HGNC Symbol;Acc:HGNC:11801]	-	2001	2033	2105	3685	4216	3409	21.2403	22.668	21.9833	34.3339	35.4363	36.7596
ENSG00000132688	804.729	827.71	874.006	1492.71	1429.58	1448.89	835.482	1457.06	-0.802196	7.79861e-19	1.65242e-17	NES	1	156668763	156677397	-	5558	protein_coding	nestin [Source:HGNC Symbol;Acc:HGNC:7756]	-	768	754	851	1619	1719	1358	8.69049	8.96224	9.47415	16.0806	15.4026	15.6104
ENSG00000136450	589.925	571.933	541.247	1125.76	997.133	1095.74	567.702	1072.88	-0.917828	8.47078e-19	1.79137e-17	SRSF1	17	58003360	58007346	-	3340	protein_coding	serine and arginine rich splicing factor 1 [Source:HGNC Symbol;Acc:HGNC:10780]	-	563	521	527	1221	1199	1027	10.6014	10.3052	9.76322	20.181	17.8776	19.6452
ENSG00000079616	107.926	75.7454	97.5683	331.918	274.44	273.135	93.7465	293.164	-1.64334	8.47607e-19	1.79137e-17	KIF22	16	29790719	29805385	+	4312	protein_coding	kinesin family member 22 [Source:HGNC Symbol;Acc:HGNC:6391]	-	103	69	95	360	330	256	1.50231	1.05714	1.36325	4.60891	3.81128	3.79309
ENSG00000224888	8.38259	13.1731	20.5407	106.029	114.766	108.827	14.0321	109.874	-2.9657	8.68984e-19	1.8342e-17	AC138028.2	16	88731180	88741425	+	4797	antisense	uncharacterized LOC100289580 [Source:NCBI gene;Acc:100289580]	-	8	12	20	115	138	102	0.104887	0.165263	0.257982	1.32343	1.43267	1.35851
ENSG00000117632	783.772	653.167	680.924	1798.81	1490.29	1348.6	705.954	1545.9	-1.13105	8.80959e-19	1.8571e-17	STMN1	1	25884181	25906991	-	6261	protein_coding	stathmin 1 [Source:HGNC Symbol;Acc:HGNC:6510]	-	748	595	663	1951	1792	1264	7.51379	6.27823	6.55238	17.2024	14.2538	12.8984
ENSG00000168079	4.1913	10.9776	2.05407	89.4335	86.4903	103.492	5.74099	93.1387	-4.03904	9.01854e-19	1.89872e-17	SCARA5	8	27869882	27992727	-	4435	protein_coding	scavenger receptor class A member 5 [Source:HGNC Symbol;Acc:HGNC:28701]	-	4	10	2	97	104	97	0.0567241	0.14896	0.0279039	1.2074	1.16782	1.39737
ENSG00000152332	1601.08	1513.81	1417.31	2657.19	2563.94	2499.82	1510.73	2573.65	-0.768782	9.23882e-19	1.94262e-17	UHMK1	1	162497251	162529629	+	9246	protein_coding	U2AF homology motif kinase 1 [Source:HGNC Symbol;Acc:HGNC:19683]	-	1528	1379	1380	2882	3083	2343	10.3937	9.85313	9.23537	17.2074	16.6056	16.1901
ENSG00000095319	619.264	534.609	487.841	1136.82	1131.86	1049.86	547.238	1106.18	-1.0159	9.62943e-19	2.02074e-17	NUP188	9	128947699	129007096	+	8041	protein_coding	nucleoporin 188 [Source:HGNC Symbol;Acc:HGNC:17859]	-	591	487	475	1233	1361	984	4.62252	4.00113	3.65521	8.46501	8.42916	7.81839
ENSG00000113583	2692.91	2566.56	2386.83	1534.2	1411.29	1489.44	2548.77	1478.31	0.786088	9.63482e-19	2.02074e-17	C5orf15	5	133955502	133968787	-	2422	protein_coding	chromosome 5 open reading frame 15 [Source:HGNC Symbol;Acc:HGNC:20656]	-	2570	2338	2324	1664	1697	1396	66.736	63.7726	59.3733	37.9274	34.8934	36.8251
ENSG00000115896	60.7738	38.4216	77.0276	246.173	241.175	216.587	58.741	234.645	-1.99456	9.65088e-19	2.02154e-17	PLCL1	2	197804702	198572581	+	8013	protein_coding	phospholipase C like 1 (inactive) [Source:HGNC Symbol;Acc:HGNC:9063]	-	58	35	75	267	290	203	0.455234	0.28856	0.579156	1.83946	1.80235	1.61858
ENSG00000129195	27.2434	16.4664	15.4055	194.541	117.261	122.697	19.7051	144.833	-2.87718	9.7153e-19	2.03246e-17	PIMREG	17	6444415	6451469	+	2823	protein_coding	PICALM interacting mitotic regulator [Source:HGNC Symbol;Acc:HGNC:25483]	-	26	15	15	211	141	115	0.579247	0.35103	0.328783	4.12616	2.48739	2.60267
ENSG00000204592	13162.8	11388.2	10700.7	6653.11	6095.9	5343.2	11750.5	6030.74	0.962155	9.83784e-19	2.05549e-17	HLA-E	6	30489467	30494205	+	2975	protein_coding	major histocompatibility complex, class I, E [Source:HGNC Symbol;Acc:HGNC:4962]	-	12562	10374	10419	7216	7330	5008	265.566	230.368	216.705	133.901	122.702	107.55
ENSG00000173065	403.412	427.028	508.382	178.867	185.455	186.713	446.274	183.678	1.28136	1.00379e-18	2.09464e-17	FAM222B	17	28755978	28855232	-	5514	protein_coding	family with sequence similarity 222 member B [Source:HGNC Symbol;Acc:HGNC:25563]	-	385	389	495	194	223	175	4.39132	4.66065	5.55479	1.94227	2.01407	2.0277
ENSG00000135472	34.5782	50.4969	35.9462	163.193	167.991	168.575	40.3404	166.586	-2.04946	1.0233e-18	2.13264e-17	FAIM2	12	49866896	49904217	-	6057	protein_coding	Fas apoptotic inhibitory molecule 2 [Source:HGNC Symbol;Acc:HGNC:17067]	-	33	46	35	177	202	158	0.342656	0.501723	0.357552	1.61321	1.66085	1.6666
ENSG00000166833	1170.42	1396.35	1576.5	498.799	662.815	606.018	1381.09	589.211	1.22859	1.06445e-18	2.21562e-17	NAV2	11	19350724	20121598	+	14673	protein_coding	neuron navigator 2 [Source:HGNC Symbol;Acc:HGNC:15997]	-	1117	1272	1535	541	797	568	4.7878	5.72706	6.47319	2.03541	2.70505	2.47321
ENSG00000130939	464.186	428.126	510.436	884.193	923.117	934.633	467.583	913.981	-0.966113	1.07341e-18	2.23144e-17	UBE4B	1	10032832	10181239	+	9128	protein_coding	ubiquitination factor E4B [Source:HGNC Symbol;Acc:HGNC:12500]	-	443	390	497	959	1110	876	3.05232	2.82262	3.36907	5.79986	6.05597	6.13142
ENSG00000158669	702.042	653.167	784.654	1322.14	1313.99	1358.21	713.288	1331.44	-0.899691	1.08216e-18	2.2468e-17	GPAT4	8	41577187	41625001	+	7939	protein_coding	glycerol-3-phosphate acyltransferase 4 [Source:HGNC Symbol;Acc:HGNC:20880]	-	670	595	764	1434	1580	1273	5.30775	4.95125	5.95466	9.97144	9.91122	10.2446
ENSG00000107130	911.607	1042.87	912.007	1796.05	1647.47	1752.97	955.495	1732.16	-0.858381	1.16375e-18	2.41299e-17	NCS1	9	130172578	130237304	+	5289	protein_coding	neuronal calcium sensor 1 [Source:HGNC Symbol;Acc:HGNC:3953]	-	870	950	888	1948	1981	1643	10.3454	11.8663	10.3889	20.3325	18.6529	19.8471
ENSG00000173599	122.595	156.98	138.65	351.28	345.13	376.627	139.408	357.679	-1.35948	1.16513e-18	2.41299e-17	PC	11	66848233	66958376	-	5927	protein_coding	pyruvate carboxylase [Source:HGNC Symbol;Acc:HGNC:8636]	-	117	143	135	381	415	353	1.24152	1.59391	1.40938	3.54866	3.48698	3.80515
ENSG00000149256	47.1521	62.5723	56.4869	199.151	218.721	180.312	55.4038	199.394	-1.8511	1.24747e-18	2.58029e-17	TENM4	11	78652831	79440948	-	16330	protein_coding	teneurin transmembrane protein 4 [Source:HGNC Symbol;Acc:HGNC:29945]	-	45	57	55	216	263	169	0.173312	0.230596	0.208404	0.7302	0.802058	0.6612
ENSG00000111665	29.3391	24.1507	24.6488	162.271	109.776	177.111	26.0462	149.719	-2.51864	1.51377e-18	3.1272e-17	CDCA3	12	6844793	6852066	-	5653	protein_coding	cell division cycle associated 3 [Source:HGNC Symbol;Acc:HGNC:14624]	-	28	22	24	176	132	166	0.311516	0.257103	0.262701	1.71873	1.16287	1.87612
ENSG00000150593	397.125	450.081	499.139	866.675	977.174	935.7	448.782	926.516	-1.04578	1.54331e-18	3.18423e-17	PDCD4	10	110871795	110900006	+	4547	protein_coding	programmed cell death 4 [Source:HGNC Symbol;Acc:HGNC:8763]	-	379	410	486	940	1175	877	5.24222	5.95693	6.61364	11.4124	12.8691	12.3227
ENSG00000113645	148.791	205.281	210.542	32.2698	51.5615	42.6773	188.205	42.1695	2.15356	1.56059e-18	3.21586e-17	WWC1	5	168291651	168472303	+	10076	protein_coding	WW and C2 domain containing 1 [Source:HGNC Symbol;Acc:HGNC:29435]	-	142	187	205	35	62	40	0.886342	1.22608	1.25891	0.191758	0.306436	0.253632
ENSG00000197312	669.56	835.395	989.034	337.45	355.941	307.277	831.33	333.556	1.31615	1.56704e-18	3.22514e-17	DDI2	1	15617500	15669044	+	12136	protein_coding	DNA damage inducible 1 homolog 2 [Source:HGNC Symbol;Acc:HGNC:24578]	-	639	761	963	366	428	288	3.31151	4.1426	4.90998	1.66487	1.75632	1.51617
ENSG00000103249	2337.7	2169.17	2144.45	1243.77	1318.98	1347.54	2217.11	1303.43	0.766628	1.59908e-18	3.28697e-17	CLCN7	16	1444934	1475580	-	8119	protein_coding	chloride voltage-gated channel 7 [Source:HGNC Symbol;Acc:HGNC:2025]	-	2231	1976	2088	1349	1586	1263	17.2822	16.0786	15.9132	9.17242	9.72829	9.93878
ENSG00000139372	812.064	780.507	711.735	399.224	393.364	372.359	768.102	388.316	0.982989	1.6333e-18	3.35314e-17	TDG	12	103965804	103988874	+	4903	protein_coding	thymine DNA glycosylase [Source:HGNC Symbol;Acc:HGNC:11700]	-	775	711	693	433	473	349	9.94125	9.58013	8.74582	4.87529	4.80436	4.54774
ENSG00000104881	452.66	486.307	459.084	207.449	177.97	221.922	466.017	202.447	1.20663	1.68693e-18	3.45895e-17	PPP1R13L	19	45379634	45406349	-	5032	protein_coding	protein phosphatase 1 regulatory subunit 13 like [Source:HGNC Symbol;Acc:HGNC:18838]	-	432	443	447	225	214	208	5.39939	5.81603	5.49662	2.4684	2.11792	2.64092
ENSG00000124181	1208.14	1274.5	1268.39	738.518	685.269	654.03	1250.34	692.606	0.851497	1.70177e-18	3.48504e-17	PLCG1	20	41136960	41196801	+	9648	protein_coding	phospholipase C gamma 1 [Source:HGNC Symbol;Acc:HGNC:9065]	-	1153	1161	1235	801	824	613	7.51611	7.94984	7.92061	4.58321	4.2533	4.05934
ENSG00000124766	1031.06	1368.91	1461.47	517.239	607.095	529.199	1287.14	551.178	1.22267	1.84214e-18	3.76783e-17	SOX4	6	21592768	21598619	+	5852	protein_coding	SRY-box 4 [Source:HGNC Symbol;Acc:HGNC:11200]	HMG	984	1247	1423	561	730	496	10.5753	14.0775	15.0463	5.29216	6.21233	5.41514
ENSG00000146072	190.704	193.206	219.785	489.579	518.942	424.639	201.232	477.72	-1.24857	1.85667e-18	3.79284e-17	TNFRSF21	6	47231532	47309905	-	3595	protein_coding	TNF receptor superfamily member 21 [Source:HGNC Symbol;Acc:HGNC:13469]	-	182	176	214	531	624	398	3.18401	3.23428	3.68336	8.15399	8.64414	7.07321
ENSG00000114423	989.146	1101.05	1043.47	538.445	570.503	583.612	1044.56	564.187	0.888889	1.8705e-18	3.81638e-17	CBLB	3	105655461	105869552	-	12269	protein_coding	Cbl proto-oncogene B [Source:HGNC Symbol;Acc:HGNC:1542]	-	944	1003	1016	584	686	547	4.8391	5.40077	5.12405	2.62771	2.78452	2.84846
ENSG00000167996	175726	176662	170848	113445	119546	111887	174412	114959	0.601367	1.90622e-18	3.88444e-17	FTH1	11	61959718	61967660	-	2030	protein_coding	ferritin heavy chain 1 [Source:HGNC Symbol;Acc:HGNC:3976]	-	167706	160930	166351	123043	143748	104868	5195.82	5237.27	5070.59	3346.07	3526.48	3300.5
ENSG00000105968	904.272	982.494	900.709	1598.74	1575.95	1614.27	929.159	1596.32	-0.780901	1.96863e-18	4.00668e-17	H2AFV	7	44826791	44848083	-	4749	protein_coding	H2A histone family member V [Source:HGNC Symbol;Acc:HGNC:20664]	-	863	895	877	1734	1895	1513	11.429	12.4504	11.4268	20.1568	19.8721	20.3549
ENSG00000187498	14309.1	19783.8	23451.3	7015.46	8347.14	8089.48	19181.4	7817.36	1.29496	2.00906e-18	4.08394e-17	COL4A1	13	110148963	110307233	-	14738	protein_coding	collagen type IV alpha 1 chain [Source:HGNC Symbol;Acc:HGNC:2202]	-	13656	18022	22834	7609	10037	7582	58.2755	80.7845	95.8677	28.5012	33.9157	32.8683
ENSG00000172819	463.138	488.503	495.031	866.675	902.327	958.105	482.224	909.036	-0.914035	2.01252e-18	4.08594e-17	RARG	12	53210567	53232980	-	5127	protein_coding	retinoic acid receptor gamma [Source:HGNC Symbol;Acc:HGNC:9866]	THR-like	442	445	482	940	1085	898	5.42201	5.73404	5.81718	10.1214	10.5391	11.1904
ENSG00000111652	836.164	733.303	689.14	1477.96	1412.12	1368.87	752.869	1419.65	-0.915312	2.01899e-18	4.09403e-17	COPS7A	12	6723741	6731875	+	3113	protein_coding	COP9 signalosome subunit 7A [Source:HGNC Symbol;Acc:HGNC:16758]	-	798	668	671	1603	1698	1283	16.1222	14.1762	13.3374	28.4269	27.1641	26.3318
ENSG00000056972	660.129	612.55	518.652	261.847	276.935	254.997	597.11	264.593	1.17271	2.06408e-18	4.18032e-17	TRAF3IP2	6	111556454	111606278	-	6553	protein_coding	TRAF3 interacting protein 2 [Source:HGNC Symbol;Acc:HGNC:1343]	-	630	558	505	284	333	239	6.04647	5.62546	4.76848	2.3925	2.5307	2.33018
ENSG00000160685	827.781	762.943	870.925	354.968	394.196	438.509	820.55	395.891	1.0535	2.07606e-18	4.19945e-17	ZBTB7B	1	155002630	155018522	+	4303	protein_coding	zinc finger and BTB domain containing 7B [Source:HGNC Symbol;Acc:HGNC:18668]	ZBTB	790	695	848	385	474	411	11.5467	10.6703	12.1942	4.93928	5.48584	6.10243
ENSG00000109066	210.613	215.161	224.921	472.061	496.488	452.379	216.898	473.643	-1.12763	2.17735e-18	4.39893e-17	TMEM104	17	74776483	74839779	+	4983	protein_coding	transmembrane protein 104 [Source:HGNC Symbol;Acc:HGNC:25984]	-	201	196	219	512	597	424	2.53692	2.59854	2.71946	5.67222	5.9665	5.43635
ENSG00000171067	400.269	487.405	502.22	888.803	1022.91	1005.05	463.298	972.256	-1.06947	2.24767e-18	4.53546e-17	C11orf24	11	68261335	68272001	-	3406	protein_coding	chromosome 11 open reading frame 24 [Source:HGNC Symbol;Acc:HGNC:1174]	-	382	444	489	964	1230	942	7.05375	8.61196	8.88369	15.6245	17.9844	17.6701
ENSG00000105825	7363.06	6425.18	6119.07	12734.6	11666.2	11187.9	6635.77	11862.9	-0.838161	2.28178e-18	4.59867e-17	TFPI2	7	93885396	93890991	-	2682	protein_coding	tissue factor pathway inhibitor 2 [Source:HGNC Symbol;Acc:HGNC:11761]	-	7027	5853	5958	13812	14028	10486	164.783	144.173	137.458	284.297	260.479	249.795
ENSG00000118960	777.486	692.686	692.221	379.862	338.476	348.887	720.798	355.742	1.01908	2.2982e-18	4.62612e-17	HS1BP3	2	20560448	20651089	-	9059	protein_coding	HCLS1 binding protein 3 [Source:HGNC Symbol;Acc:HGNC:24979]	-	742	631	674	412	407	327	5.1514	4.60164	4.60372	2.51068	2.23743	2.30622
ENSG00000115884	107.926	148.197	118.109	383.55	325.17	331.816	124.744	346.845	-1.47706	2.48673e-18	4.99952e-17	SDC1	2	20200797	20225433	-	3595	protein_coding	syndecan 1 [Source:HGNC Symbol;Acc:HGNC:10658]	-	103	135	115	416	391	311	1.80194	2.48084	1.97937	6.38806	5.41644	5.52706
ENSG00000155097	1574.88	1480.88	1432.71	829.795	788.392	648.695	1496.16	755.627	0.983869	2.53256e-18	5.08546e-17	ATP6V1C1	8	103021063	103073051	+	5851	protein_coding	ATPase H+ transporting V1 subunit C1 [Source:HGNC Symbol;Acc:HGNC:856]	-	1503	1349	1395	900	948	608	16.1559	15.2316	14.7528	8.49155	8.0689	6.63905
ENSG00000012822	1498.39	1356.83	1317.69	790.149	713.545	773.526	1390.97	759.073	0.874483	2.6394e-18	5.29355e-17	CALCOCO1	12	53708517	53727745	-	8898	protein_coding	calcium binding and coiled-coil domain 1 [Source:HGNC Symbol;Acc:HGNC:29306]	-	1430	1236	1283	857	858	725	10.1075	9.17677	8.92202	5.31695	4.8021	5.20569
ENSG00000177426	2149.09	1767.39	1771.63	1037.24	987.154	930.365	1896.04	984.921	0.944511	2.65412e-18	5.31662e-17	TGIF1	18	3411608	3459978	+	8222	protein_coding	TGFB induced factor homeobox 1 [Source:HGNC Symbol;Acc:HGNC:11776]	Homeobox	2051	1610	1725	1125	1187	872	15.6888	12.9364	12.982	7.55352	7.18968	6.77597
ENSG00000198860	475.712	382.02	368.705	940.435	862.408	834.341	408.813	879.061	-1.10469	2.68689e-18	5.37573e-17	TSEN15	1	184051651	184123978	+	10197	protein_coding	tRNA splicing endonuclease subunit 15 [Source:HGNC Symbol;Acc:HGNC:16791]	-	454	348	359	1020	1037	782	2.80017	2.25461	2.17847	5.52207	5.06457	4.89967
ENSG00000185359	2967.44	2946.39	2808.94	1817.25	1758.08	1840.46	2907.59	1805.26	0.687864	2.74957e-18	5.49447e-17	HGS	17	81683326	81703138	+	8254	protein_coding	hepatocyte growth factor-regulated tyrosine kinase substrate [Source:HGNC Symbol;Acc:HGNC:4897]	-	2832	2684	2735	1971	2114	1725	21.5789	21.4823	20.5032	13.1825	12.7549	13.3523
ENSG00000105509	75.4433	82.3319	59.568	248.939	230.364	217.654	72.4478	232.319	-1.68404	2.76707e-18	5.52277e-17	HAS1	19	51713112	51723994	-	2241	protein_coding	hyaluronan synthase 1 [Source:HGNC Symbol;Acc:HGNC:4818]	-	72	75	58	270	277	204	2.02065	2.21097	1.60146	6.65114	6.15565	5.81595
ENSG00000110042	103.735	77.9409	95.5142	7.37596	13.3062	8.53546	92.3966	9.73921	3.22862	2.84104e-18	5.66356e-17	DTX4	11	59171430	59208587	+	6072	protein_coding	deltex E3 ubiquitin ligase 4 [Source:HGNC Symbol;Acc:HGNC:29151]	-	99	71	93	8	16	8	1.02543	0.772485	0.94772	0.0727332	0.131227	0.0841764
ENSG00000110400	102.687	120.754	111.947	290.428	285.252	323.281	111.796	299.654	-1.42162	2.97068e-18	5.91484e-17	NECTIN1	11	119623408	119729084	-	7701	protein_coding	nectin cell adhesion molecule 1 [Source:HGNC Symbol;Acc:HGNC:9706]	-	98	110	109	315	343	303	0.800351	0.943646	0.875807	2.25807	2.21811	2.51378
ENSG00000067082	2752.63	3100.07	3150.94	1681.72	1790.52	1774.31	3001.22	1748.85	0.779121	3.08417e-18	6.13341e-17	KLF6	10	3775996	3785281	-	6139	protein_coding	Kruppel like factor 6 [Source:HGNC Symbol;Acc:HGNC:2235]	zf-C2H2	2627	2824	3068	1824	2153	1663	26.9131	30.39	30.9234	16.4022	17.4656	17.3072
ENSG00000158109	757.577	666.34	670.654	1388.52	1255.77	1255.78	698.19	1300.03	-0.896815	3.14818e-18	6.25317e-17	TPRG1L	1	3625002	3630127	+	2414	protein_coding	tumor protein p63 regulated 1 like [Source:HGNC Symbol;Acc:HGNC:27007]	-	723	607	653	1506	1510	1177	18.8366	16.6117	16.7381	34.4399	31.1513	31.151
ENSG00000086200	274.53	245.898	199.245	664.758	553.039	554.805	239.891	590.867	-1.30116	3.44054e-18	6.82568e-17	IPO11	5	62403972	62628582	+	7540	protein_coding	importin 11 [Source:HGNC Symbol;Acc:HGNC:20628]	-	262	224	194	721	665	520	2.1854	1.96264	1.59206	5.27884	4.39224	4.4062
ENSG00000165943	461.043	430.322	412.868	208.371	169.654	169.642	434.744	182.556	1.25126	3.46848e-18	6.87284e-17	MOAP1	14	93182196	93184928	-	2537	protein_coding	modulator of apoptosis 1 [Source:HGNC Symbol;Acc:HGNC:16658]	-	440	392	402	226	204	159	10.9077	10.2077	9.80471	4.9177	4.00448	4.00414
ENSG00000168398	459.995	552.173	548.436	226.811	244.501	219.788	520.201	230.367	1.1732	3.63479e-18	7.19375e-17	BDKRB2	14	96204679	96244166	+	6845	protein_coding	bradykinin receptor B2 [Source:HGNC Symbol;Acc:HGNC:1030]	-	439	503	534	246	294	206	4.0336	4.85465	4.82722	1.98397	2.139	1.92276
ENSG00000114520	794.251	799.169	692.221	397.38	370.91	375.56	761.88	381.283	0.998448	3.70101e-18	7.31604e-17	SNX4	3	125446644	125520197	-	2709	protein_coding	sorting nexin 4 [Source:HGNC Symbol;Acc:HGNC:11175]	-	758	728	674	431	446	352	17.5979	17.7536	15.395	8.78299	8.19902	8.30168
ENSG00000145362	114.213	111.971	111.947	279.364	290.241	323.281	112.71	297.629	-1.39936	4.01316e-18	7.9236e-17	ANK2	4	112818109	113383740	+	18224	protein_coding	ankyrin 2 [Source:HGNC Symbol;Acc:HGNC:493]	-	109	102	109	303	349	303	0.37617	0.36976	0.370094	0.917853	0.953713	1.06226
ENSG00000103326	1225.95	1292.06	1424.5	668.446	686.101	752.187	1314.17	702.245	0.905266	4.11864e-18	8.12213e-17	CAPN15	16	527717	554636	+	7987	protein_coding	calpain 15 [Source:HGNC Symbol;Acc:HGNC:11182]	Others	1170	1177	1387	725	825	705	9.21305	9.73546	10.7454	5.01105	5.14406	5.63946
ENSG00000119801	3338.37	2551.19	2518.29	1443.84	1304.01	1323	2802.62	1356.95	1.04645	4.14262e-18	8.15967e-17	YPEL5	2	30146941	30160533	+	3421	protein_coding	yippee like 5 [Source:HGNC Symbol;Acc:HGNC:18329]	-	3186	2324	2452	1566	1568	1240	58.5725	44.8794	44.3503	25.2705	22.826	23.158
ENSG00000160712	92.2085	136.122	120.163	16.5959	18.296	21.3387	116.165	18.7435	2.63723	4.22878e-18	8.31946e-17	IL6R	1	154405193	154469450	+	6453	protein_coding	interleukin 6 receptor [Source:HGNC Symbol;Acc:HGNC:6019]	-	88	124	117	18	22	20	0.857674	1.26947	1.1219	0.153987	0.169784	0.198016
ENSG00000196227	326.921	312.861	314.273	138.299	120.587	122.697	318.018	127.195	1.32214	4.43404e-18	8.71288e-17	FAM217B	20	59933764	59948680	+	5323	protein_coding	family with sequence similarity 217 member B [Source:HGNC Symbol;Acc:HGNC:16170]	-	312	285	306	150	145	115	3.68637	3.53714	3.55708	1.55564	1.35659	1.3803
ENSG00000166272	2089.36	2218.57	2075.64	1196.75	1304.01	1288.85	2127.86	1263.2	0.752196	4.5785e-18	8.98605e-17	WBP1L	10	102743901	102834516	+	7880	protein_coding	WW domain binding protein 1 like [Source:HGNC Symbol;Acc:HGNC:23510]	-	1994	2021	2021	1298	1568	1208	15.9148	16.9435	15.8697	9.09333	9.90959	9.79429
ENSG00000105255	29.3391	26.3462	22.5948	161.349	133.894	114.162	26.0934	136.468	-2.38964	5.18765e-18	1.01695e-16	FSD1	19	4304600	4323843	+	3111	protein_coding	fibronectin type III and SPRY domain containing 1 [Source:HGNC Symbol;Acc:HGNC:13745]	-	28	24	22	175	161	107	0.566056	0.509653	0.437574	3.10536	2.57728	2.19744
ENSG00000132466	718.807	757.454	895.574	1478.88	1556.83	1477.7	790.612	1504.47	-0.928102	5.52824e-18	1.08243e-16	ANKRD17	4	73073376	73258798	-	12042	protein_coding	ankyrin repeat domain 17 [Source:HGNC Symbol;Acc:HGNC:23575]	-	686	690	872	1604	1872	1385	3.58284	3.78542	4.48071	7.35326	7.74182	7.34824
ENSG00000111424	632.886	757.454	746.654	320.854	316.022	367.025	712.331	334.634	1.09206	5.81457e-18	1.13715e-16	VDR	12	47841537	47943048	-	5674	protein_coding	vitamin D receptor [Source:HGNC Symbol;Acc:HGNC:12679]	THR-like	604	690	727	348	380	344	6.69498	8.03385	7.92819	3.38582	3.33526	3.87348
ENSG00000138031	468.377	473.134	464.22	933.059	843.28	854.613	468.577	876.984	-0.904353	6.19982e-18	1.21106e-16	ADCY3	2	24819169	24919839	-	6058	protein_coding	adenylate cyclase 3 [Source:HGNC Symbol;Acc:HGNC:234]	-	447	431	452	1012	1014	801	4.64066	4.70015	4.61677	9.22201	8.33575	8.44764
ENSG00000107854	2099.84	2074.76	2030.45	1282.49	1285.71	1264.32	2068.35	1277.51	0.69496	6.22683e-18	1.2149e-16	TNKS2	10	91798312	91865276	+	6157	protein_coding	tankyrase 2 [Source:HGNC Symbol;Acc:HGNC:15677]	-	2004	1890	1977	1391	1546	1185	20.4706	20.2795	19.8686	12.4719	12.5048	12.2965
ENSG00000197622	1347.5	1310.72	1321.79	690.574	798.372	735.117	1326.67	741.354	0.838844	6.5867e-18	1.28359e-16	CDC42SE1	1	151050971	151070325	-	4184	protein_coding	CDC42 small effector 1 [Source:HGNC Symbol;Acc:HGNC:17719]	-	1286	1194	1287	749	960	689	19.3308	18.8528	19.0334	9.88245	11.4266	10.5211
ENSG00000197150	387.695	337.012	345.084	728.376	676.121	738.317	356.597	714.271	-1.00118	6.71876e-18	1.30778e-16	ABCB8	7	151028422	151047782	+	9336	protein_coding	ATP binding cassette subfamily B member 8 [Source:HGNC Symbol;Acc:HGNC:49]	-	370	307	336	790	813	692	2.49254	2.17241	2.22693	4.67133	4.33676	4.73563
ENSG00000187091	173.939	193.206	145.839	480.359	422.472	393.698	170.994	432.176	-1.33982	6.89526e-18	1.34056e-16	PLCD1	3	38007496	38029762	-	4314	protein_coding	phospholipase C delta 1 [Source:HGNC Symbol;Acc:HGNC:9060]	-	166	176	142	521	508	369	2.42008	2.69523	2.03675	6.66702	5.86435	5.46485
ENSG00000138760	11322.8	12787.8	12380.9	6935.24	7518.83	7672.31	12163.8	7375.46	0.721827	6.98633e-18	1.35666e-16	SCARB2	4	76158733	76234536	-	19341	protein_coding	scavenger receptor class B member 2 [Source:HGNC Symbol;Acc:HGNC:1665]	-	10806	11649	12055	7522	9041	7191	35.1388	39.79	38.5671	21.4698	23.2795	23.7543
ENSG00000213551	169.748	188.815	202.326	449.011	402.512	497.191	186.963	449.571	-1.26369	7.5052e-18	1.45571e-16	DNAJC9	10	73183362	73248862	-	3955	protein_coding	DnaJ heat shock protein family (Hsp40) member C9 [Source:HGNC Symbol;Acc:HGNC:19123]	-	162	172	197	487	484	466	2.57614	2.87307	3.08211	6.79762	6.09446	7.52786
ENSG00000181061	616.121	528.022	448.814	1283.42	1078.63	1128.81	530.986	1163.62	-1.132	7.60304e-18	1.47295e-16	HIGD1A	3	42784298	42804531	-	1675	protein_coding	HIG1 hypoxia inducible domain family member 1A [Source:HGNC Symbol;Acc:HGNC:29527]	-	588	481	437	1392	1297	1058	22.0782	18.9712	16.1434	45.8774	38.5621	40.3555
ENSG00000148671	529.151	411.66	348.165	1111.93	1023.75	952.771	429.659	1029.48	-1.26111	8.14683e-18	1.57645e-16	ADIRF	10	86968192	86983934	+	998	protein_coding	adipogenesis regulatory factor [Source:HGNC Symbol;Acc:HGNC:24043]	-	505	375	339	1206	1231	893	31.8245	24.8236	21.0183	66.71	61.4276	57.168
ENSG00000159216	3386.57	4055.12	4426.52	1784.06	2034.18	2134.93	3956.07	1984.39	0.995601	8.2513e-18	1.5948e-16	RUNX1	21	34787801	36004667	-	15574	protein_coding	runt related transcription factor 1 [Source:HGNC Symbol;Acc:HGNC:10471]	Runt	3232	3694	4310	1935	2446	2001	13.0519	15.6697	17.124	6.85891	7.82154	8.20879
ENSG00000153714	535.438	523.631	494.004	1043.7	947.235	923.964	517.691	971.632	-0.908793	8.51782e-18	1.64439e-16	LURAP1L	9	12775021	12822131	+	2132	protein_coding	leucine rich adaptor protein 1 like [Source:HGNC Symbol;Acc:HGNC:31452]	-	511	477	481	1132	1139	866	15.0742	14.7807	13.96	29.3112	26.6056	25.9515
ENSG00000077092	78.5868	77.9409	90.379	379.862	274.44	230.457	82.3023	294.92	-1.84203	8.65488e-18	1.6689e-16	RARB	3	25174332	25597932	+	3697	protein_coding	retinoic acid receptor beta [Source:HGNC Symbol;Acc:HGNC:9865]	THR-like	75	71	88	412	330	216	1.27589	1.26874	1.47286	6.15208	4.44529	3.73282
ENSG00000270647	1361.12	1554.43	1648.39	2666.41	2912.39	2649.19	1521.31	2742.67	-0.8505	9.45101e-18	1.82028e-16	TAF15	17	35713791	35864615	+	5909	protein_coding	TATA-box binding protein associated factor 15 [Source:HGNC Symbol;Acc:HGNC:11547]	-	1299	1416	1605	2892	3502	2483	13.826	15.8312	16.807	27.0183	29.5147	26.847
ENSG00000166224	1682.81	1653.23	1714.12	849.157	989.648	992.247	1683.38	943.684	0.83525	9.59766e-18	1.84638e-16	SGPL1	10	70815961	70881173	+	7486	protein_coding	sphingosine-1-phosphate lyase 1 [Source:HGNC Symbol;Acc:HGNC:10817]	-	1606	1506	1669	921	1190	930	13.4926	13.2904	13.7954	6.79179	7.9165	7.93717
ENSG00000178209	14497.7	12843.8	13647.2	21753.5	21098.6	21795.3	13662.9	21549.2	-0.657324	9.93202e-18	1.90847e-16	PLEC	8	143915147	143976734	-	16991	protein_coding	plectin [Source:HGNC Symbol;Acc:HGNC:9069]	-	13836	11700	13288	23594	25370	20428	51.2145	45.4915	48.3916	76.6579	74.3597	76.8138
ENSG00000213625	3070.12	2662.07	2592.24	1630.09	1531.88	1566.26	2774.81	1576.07	0.816148	1.06759e-17	2.04902e-16	LEPROT	1	65420587	65436007	+	5237	protein_coding	leptin receptor overlapping transcript [Source:HGNC Symbol;Acc:HGNC:29477]	-	2930	2425	2524	1768	1842	1468	35.1873	30.5909	29.8219	18.6369	17.5163	17.9092
ENSG00000152952	28221	29236.6	28738.5	17493.9	19292.3	18884.7	28732	18557	0.630688	1.07273e-17	2.0565e-16	PLOD2	3	146069440	146163653	-	7646	protein_coding	procollagen-lysine,2-oxoglutarate 5-dioxygenase 2 [Source:HGNC Symbol;Acc:HGNC:9082]	-	26933	26633	27982	18974	23198	17700	221.54	230.117	226.451	136.993	151.096	147.901
ENSG00000137463	120.5	104.287	103.73	323.62	271.945	292.34	109.506	295.968	-1.43365	1.08064e-17	2.06926e-16	MGARP	4	139266163	139280338	-	1339	protein_coding	mitochondria localized glutamic acid rich protein [Source:HGNC Symbol;Acc:HGNC:29969]	-	115	95	101	351	327	274	5.40155	4.68713	4.66734	14.4711	12.162	13.0738
ENSG00000117650	10.4782	18.6619	7.18924	134.611	83.1637	115.229	12.1098	111.001	-3.20434	1.09234e-17	2.08925e-16	NEK2	1	211658657	211675630	-	3095	protein_coding	NIMA related kinase 2 [Source:HGNC Symbol;Acc:HGNC:7745]	-	10	17	7	146	100	108	0.203208	0.362871	0.139948	2.60415	1.60907	2.22944
ENSG00000283265	67.0607	85.6252	88.325	1.84399	4.98982	1.06693	80.337	2.63358	4.85893	1.12244e-17	2.14432e-16	AL356234.3	6	137693068	137700415	+	1160	lincRNA	novel transcript	-	64	78	86	2	6	1	3.46995	4.44222	4.58743	0.0951801	0.25759	0.0550775
ENSG00000141179	343.686	363.358	335.84	143.831	148.863	151.504	347.628	148.066	1.23153	1.15695e-17	2.20771e-16	PCTP	17	55750979	55842830	+	5880	protein_coding	phosphatidylcholine transfer protein [Source:HGNC Symbol;Acc:HGNC:8752]	-	328	331	327	156	179	142	3.50831	3.7189	3.44112	1.46461	1.51604	1.54292
ENSG00000123240	4539.17	5099.09	5027.33	2786.27	3076.23	2939.4	4888.53	2933.96	0.736395	1.17064e-17	2.23125e-16	OPTN	10	13099449	13138308	+	5138	protein_coding	optineurin [Source:HGNC Symbol;Acc:HGNC:17142]	-	4332	4645	4895	3022	3699	2755	53.0268	59.7249	58.9505	32.4694	35.8531	34.2578
ENSG00000204388	211.66	232.725	232.11	482.203	474.033	476.919	225.498	477.718	-1.08316	1.22712e-17	2.33621e-16	HSPA1B	6	31827735	31830255	+	2521	protein_coding	heat shock protein family A (Hsp70) member 1B [Source:HGNC Symbol;Acc:HGNC:5233]	-	202	212	226	523	570	447	5.03941	5.55555	5.54708	11.4526	11.26	11.3284
ENSG00000125843	79.6346	64.7678	82.1628	213.903	231.195	262.465	75.5217	235.854	-1.63945	1.24396e-17	2.36552e-16	AP5S1	20	3820524	3828837	+	5490	protein_coding	adaptor related protein complex 5 subunit sigma 1 [Source:HGNC Symbol;Acc:HGNC:15875]	-	76	59	80	232	278	246	0.870648	0.709976	0.901668	2.33287	2.52179	2.86283
ENSG00000135373	81.7303	92.2118	79.0817	10.1419	6.6531	10.6693	84.3412	9.15479	3.22077	1.296e-17	2.46165e-16	EHF	11	34621093	34661057	+	4386	protein_coding	ETS homologous factor [Source:HGNC Symbol;Acc:HGNC:3246]	ETS	78	84	77	11	8	10	1.11848	1.26524	1.0863	0.138452	0.0908359	0.145668
ENSG00000165233	166.604	130.633	120.163	372.486	348.456	362.757	139.133	361.233	-1.37612	1.30007e-17	2.46654e-16	CARD19	9	93096218	93113283	+	3081	protein_coding	caspase recruitment domain family member 19 [Source:HGNC Symbol;Acc:HGNC:28148]	-	159	119	117	404	419	340	3.24569	2.55164	2.34976	7.23876	6.77265	7.05049
ENSG00000131504	868.646	832.101	789.79	1605.19	1384.68	1506.51	830.179	1498.79	-0.852034	1.46922e-17	2.78233e-16	DIAPH1	5	141515016	141619055	-	7375	protein_coding	diaphanous related formin 1 [Source:HGNC Symbol;Acc:HGNC:2876]	-	829	758	769	1741	1665	1412	7.06958	6.79002	6.45199	13.032	11.2432	12.2322
ENSG00000095015	173.939	209.672	203.353	53.4757	56.5513	66.1498	195.655	58.7256	1.74084	1.46989e-17	2.78233e-16	MAP3K1	5	56815574	56896152	+	7716	protein_coding	mitogen-activated protein kinase kinase kinase 1 [Source:HGNC Symbol;Acc:HGNC:6848]	-	166	191	198	58	68	62	1.35306	1.63533	1.58782	0.414964	0.438887	0.513372
ENSG00000138668	2222.43	2117.58	2182.45	3637.27	3395.58	3388.58	2174.15	3473.81	-0.676045	1.50703e-17	2.84937e-16	HNRNPD	4	82352498	82374503	-	6981	protein_coding	heterogeneous nuclear ribonucleoprotein D [Source:HGNC Symbol;Acc:HGNC:5036]	-	2121	1929	2125	3945	4083	3176	19.1084	18.2549	18.8352	31.1963	29.1271	29.0667
ENSG00000109511	139.361	86.723	65.7302	433.338	360.931	327.548	97.2713	373.939	-1.94345	1.55157e-17	2.93024e-16	ANXA10	4	168092515	168187690	+	1812	protein_coding	annexin A10 [Source:HGNC Symbol;Acc:HGNC:534]	-	133	79	64	470	434	307	4.61631	2.88027	2.1855	14.319	11.928	10.8246
ENSG00000144597	727.19	782.702	860.655	373.408	417.482	399.033	790.182	396.641	0.99403	1.57877e-17	2.97818e-16	EAF1	3	15427355	15450635	+	5152	protein_coding	ELL associated factor 1 [Source:HGNC Symbol;Acc:HGNC:20907]	-	694	713	838	405	502	374	8.47198	9.14276	10.0646	4.33964	4.85248	4.63797
ENSG00000154222	141.456	195.401	211.569	448.089	467.38	480.12	182.809	465.196	-1.34725	1.75993e-17	3.31614e-16	CC2D1B	1	52345723	52366193	-	7495	protein_coding	coiled-coil and C2 domain containing 1B [Source:HGNC Symbol;Acc:HGNC:29386]	-	135	178	206	486	562	450	1.13283	1.56896	1.70069	3.57964	3.73423	3.83595
ENSG00000015475	780.629	644.385	597.734	294.116	316.854	306.21	674.249	305.727	1.14067	1.77916e-17	3.34855e-16	BID	22	17734138	17774770	-	4446	protein_coding	BH3 interacting domain death agonist [Source:HGNC Symbol;Acc:HGNC:1050]	-	745	587	582	319	381	287	10.5387	8.72233	8.09995	3.96092	4.26768	4.12425
ENSG00000137502	169.748	155.882	165.353	350.358	398.354	425.706	163.661	391.473	-1.25681	1.86489e-17	3.5059e-16	RAB30	11	82973133	83071923	-	11832	protein_coding	RAB30, member RAS oncogene family [Source:HGNC Symbol;Acc:HGNC:9770]	-	162	142	161	380	479	399	0.861109	0.792855	0.84197	1.77296	2.01611	2.1545
ENSG00000171105	89.0651	88.9185	101.676	246.173	251.986	281.67	93.22	259.943	-1.47712	1.87482e-17	3.52056e-16	INSR	19	7112255	7294034	-	10451	protein_coding	insulin receptor [Source:HGNC Symbol;Acc:HGNC:6091]	-	85	81	99	267	303	264	0.51152	0.512025	0.586147	1.41035	1.44385	1.61391
ENSG00000157510	196.991	218.454	182.812	65.4616	57.383	64.016	199.419	62.2869	1.68079	1.89703e-17	3.55823e-16	AFAP1L1	5	149271871	149341802	+	4721	protein_coding	actin filament associated protein 1 like 1 [Source:HGNC Symbol;Acc:HGNC:26714]	-	188	199	178	71	69	60	2.50452	2.78473	2.333	0.830231	0.727866	0.811988
ENSG00000145242	393.982	427.028	407.733	732.986	811.678	802.333	409.581	782.332	-0.933894	1.9913e-17	3.73081e-16	EPHA5	4	65319563	65670495	-	9833	protein_coding	EPH receptor A5 [Source:HGNC Symbol;Acc:HGNC:3389]	-	376	389	397	795	976	752	2.40493	2.61353	2.49824	4.46329	4.9431	4.88612
ENSG00000060642	537.534	462.157	460.111	210.215	229.532	224.056	486.601	221.268	1.13679	2.03724e-17	3.81256e-16	PIGV	1	26787472	26798398	+	3382	protein_coding	phosphatidylinositol glycan anchor biosynthesis class V [Source:HGNC Symbol;Acc:HGNC:26031]	-	513	421	448	228	276	210	9.53993	8.22379	8.1966	3.72165	4.06417	3.96714
ENSG00000168393	311.204	341.403	293.732	697.028	635.371	611.352	315.446	647.917	-1.0396	2.07044e-17	3.87029e-16	DTYMK	2	241675742	241686991	-	2451	protein_coding	deoxythymidylate kinase [Source:HGNC Symbol;Acc:HGNC:3061]	-	297	311	286	756	764	573	7.62104	8.38264	7.22024	17.0276	15.5234	14.9363
ENSG00000133107	201.182	203.085	202.326	70.0716	64.0361	67.2168	202.198	67.1081	1.5923	2.33508e-17	4.36005e-16	TRPC4	13	37636636	37870425	-	4205	protein_coding	transient receptor potential cation channel subfamily C member 4 [Source:HGNC Symbol;Acc:HGNC:12336]	-	192	185	197	76	77	63	2.87168	2.90649	2.89887	0.997751	0.911928	0.957209
ENSG00000183576	428.56	338.11	390.273	769.866	765.106	802.333	385.648	779.102	-1.01343	2.41702e-17	4.50796e-16	SETD3	14	99397746	99480889	-	5188	protein_coding	SET domain containing 3 [Source:HGNC Symbol;Acc:HGNC:20493]	-	409	308	380	835	920	752	4.95821	3.92206	4.53224	8.88507	8.83129	9.26084
ENSG00000135916	2646.8	2498.5	2505.96	1614.41	1605.89	1556.65	2550.42	1592.32	0.679379	2.54996e-17	4.75052e-16	ITM2C	2	230864639	230879248	+	2611	protein_coding	integral membrane protein 2C [Source:HGNC Symbol;Acc:HGNC:6175]	-	2526	2276	2440	1751	1931	1459	60.8454	57.5876	57.8245	37.0215	36.8308	35.701
ENSG00000115107	356.26	360.065	477.571	922.917	865.734	827.94	397.965	872.197	-1.13152	2.62004e-17	4.87557e-16	STEAP3	2	119223831	119265652	+	4562	protein_coding	STEAP3 metalloreductase [Source:HGNC Symbol;Acc:HGNC:24592]	-	340	328	465	1001	1041	776	4.68732	4.74988	6.30706	12.113	11.364	10.8677
ENSG00000106799	3031.36	3162.64	3214.62	1633.77	1937.72	1882.07	3136.21	1817.85	0.786747	2.88996e-17	5.3718e-16	TGFBR1	9	99104038	99154192	+	6844	protein_coding	transforming growth factor beta receptor 1 [Source:HGNC Symbol;Acc:HGNC:11772]	-	2893	2881	3130	1772	2330	1764	26.5852	27.8097	28.2985	14.2932	16.9544	16.4672
ENSG00000113916	715.664	721.228	765.141	383.55	397.523	394.765	734.011	391.946	0.905249	2.95905e-17	5.49405e-16	BCL6	3	187721377	187745727	-	5938	protein_coding	B cell CLL/lymphoma 6 [Source:HGNC Symbol;Acc:HGNC:1001]	ZBTB	683	657	745	416	478	370	7.23406	7.30952	7.76328	3.86747	4.00889	3.98102
ENSG00000075945	289.199	273.342	293.732	598.375	569.672	550.537	285.424	572.861	-1.00513	3.10267e-17	5.75423e-16	KIFAP3	1	169921326	170085208	-	4978	protein_coding	kinesin associated protein 3 [Source:HGNC Symbol;Acc:HGNC:17060]	-	276	249	286	649	685	516	3.48703	3.30452	3.555	7.19721	6.85286	6.62258
ENSG00000105497	673.751	749.77	768.222	380.784	384.216	369.159	730.581	378.053	0.949801	3.11767e-17	5.77557e-16	ZNF175	19	51571298	51592508	+	7396	protein_coding	zinc finger protein 175 [Source:HGNC Symbol;Acc:HGNC:12964]	zf-C2H2	643	683	748	413	462	346	5.46784	6.10081	6.25797	3.08267	3.11086	2.9889
ENSG00000106829	627.647	688.295	763.087	354.046	310.201	338.218	693.009	334.155	1.05354	3.2164e-17	5.95179e-16	TLE4	9	79571773	79726882	+	8187	protein_coding	transducin like enhancer of split 4 [Source:HGNC Symbol;Acc:HGNC:11840]	-	599	627	743	384	373	317	4.60154	5.05949	5.61556	2.58929	2.26892	2.47381
ENSG00000113070	377.217	485.21	491.95	158.583	196.266	182.445	451.459	179.098	1.33285	3.29097e-17	6.08295e-16	HBEGF	5	140332843	140346631	-	3018	protein_coding	heparin binding EGF like growth factor [Source:HGNC Symbol;Acc:HGNC:3059]	-	360	442	479	172	236	171	7.50213	9.67535	9.82077	3.14618	3.89429	3.62001
ENSG00000127080	39.8173	62.5723	43.1355	178.867	174.644	188.847	48.5083	180.786	-1.90077	3.32775e-17	6.14406e-16	IPPK	9	92613184	92670265	-	5166	protein_coding	inositol-pentakisphosphate 2-kinase [Source:HGNC Symbol;Acc:HGNC:14645]	-	38	57	42	194	210	177	0.462627	0.728927	0.503065	2.07311	2.02442	2.18903
ENSG00000215305	205.374	219.552	192.055	531.991	438.273	447.045	205.66	472.436	-1.20062	3.41489e-17	6.2979e-16	VPS16	20	2840703	2866732	+	3364	protein_coding	VPS16, CORVET/HOPS core subunit [Source:HGNC Symbol;Acc:HGNC:14584]	-	196	200	187	577	527	419	3.66439	3.92769	3.43965	9.46878	7.80173	7.95775
ENSG00000047849	4800.08	5364.75	5516.2	8232.49	8585.82	8648.56	5227.01	8488.96	-0.699585	3.47139e-17	6.39496e-16	MAP4	3	47850690	48089272	-	14943	protein_coding	microtubule associated protein 4 [Source:HGNC Symbol;Acc:HGNC:6862]	-	4581	4887	5371	8929	10324	8106	19.2807	21.6057	22.2406	32.9867	34.407	34.6578
ENSG00000138182	33.5304	37.3238	32.8651	127.235	154.685	152.571	34.5731	144.83	-2.06776	3.54262e-17	6.51889e-16	KIF20B	10	89701610	89774939	+	6851	protein_coding	kinesin family member 20B [Source:HGNC Symbol;Acc:HGNC:7212]	-	32	34	32	138	186	143	0.293763	0.32786	0.289018	1.11199	1.35206	1.33357
ENSG00000180694	1074.02	839.786	817.519	436.104	432.451	402.234	910.442	423.596	1.10315	3.59377e-17	6.60566e-16	TMEM64	8	90621995	90791632	-	5870	protein_coding	transmembrane protein 64 [Source:HGNC Symbol;Acc:HGNC:25441]	-	1025	765	796	473	520	377	10.9821	8.60968	8.39081	4.44833	4.41165	4.10332
ENSG00000115267	1733.1	1637.86	1576.5	958.875	982.995	851.412	1649.15	931.094	0.823436	3.61104e-17	6.63001e-16	IFIH1	2	162267079	162318703	-	5108	protein_coding	interferon induced with helicase C domain 1 [Source:HGNC Symbol;Acc:HGNC:18873]	-	1654	1492	1535	1040	1182	798	20.3651	19.2966	18.5946	11.2398	11.524	9.98124
ENSG00000203760	33.5304	38.4216	41.0814	189.931	148.031	138.701	37.6778	158.888	-2.07708	3.71784e-17	6.81852e-16	CENPW	6	126340174	126348875	+	795	protein_coding	centromere protein W [Source:HGNC Symbol;Acc:HGNC:21488]	-	32	35	40	206	178	130	2.53154	2.90847	3.11331	14.3046	11.1504	10.4474
ENSG00000136542	245.191	261.267	204.38	493.267	601.274	542.002	236.946	545.514	-1.20474	3.73781e-17	6.84754e-16	GALNT5	2	157257598	157314211	+	6818	protein_coding	polypeptide N-acetylgalactosaminyltransferase 5 [Source:HGNC Symbol;Acc:HGNC:4127]	-	234	238	199	535	723	508	2.15854	2.30613	1.80603	4.33183	5.28101	4.76035
ENSG00000103145	277.673	232.725	240.326	528.303	583.809	509.994	250.241	540.702	-1.11235	4.43481e-17	8.11541e-16	HCFC1R1	16	3022620	3024286	-	1433	protein_coding	host cell factor C1 regulator 1 [Source:HGNC Symbol;Acc:HGNC:21198]	-	265	212	234	573	702	478	11.6306	9.77357	10.1041	22.0741	24.3965	21.3115
ENSG00000189337	370.93	345.794	390.273	139.221	161.338	167.508	368.999	156.022	1.24351	4.56284e-17	8.34046e-16	KAZN	1	13892792	15118043	+	13841	protein_coding	kazrin, periplakin interacting protein [Source:HGNC Symbol;Acc:HGNC:29173]	-	354	315	380	151	194	157	1.60856	1.50351	1.69881	0.60226	0.698024	0.72471
ENSG00000118473	140.408	169.055	217.731	45.1777	39.087	44.8112	175.732	43.0253	2.03389	4.71743e-17	8.61349e-16	SGIP1	1	66533383	66748299	+	10477	protein_coding	SH3 domain GRB2 like endophilin interacting protein 1 [Source:HGNC Symbol;Acc:HGNC:25412]	-	134	154	212	49	47	42	0.804395	0.971063	1.25207	0.258186	0.223407	0.256121
ENSG00000075223	5908.68	6433.97	6519.62	3518.33	3955.27	3941.25	6287.42	3804.95	0.724622	4.78529e-17	8.72773e-16	SEMA3C	7	80742538	80922359	-	6268	protein_coding	semaphorin 3C [Source:HGNC Symbol;Acc:HGNC:10725]	-	5639	5861	6348	3816	4756	3694	56.5815	61.7741	62.6667	33.6089	37.7876	37.6531
ENSG00000120149	230.521	200.89	162.271	48.8657	59.8779	57.6144	197.894	55.4527	1.83453	4.81117e-17	8.76525e-16	MSX2	5	174724533	174730893	+	2270	protein_coding	msh homeobox 2 [Source:HGNC Symbol;Acc:HGNC:7392]	Homeobox	220	183	158	53	72	54	6.09534	5.32585	4.30686	1.28892	1.57958	1.51985
ENSG00000169604	6147.58	6856.6	7381.3	3359.75	4015.98	3879.37	6795.16	3751.7	0.856952	4.81966e-17	8.77104e-16	ANTXR1	2	69013178	69249327	+	8185	protein_coding	ANTXR cell adhesion molecule 1 [Source:HGNC Symbol;Acc:HGNC:21014]	-	5867	6246	7187	3644	4829	3636	45.0815	50.4135	54.3323	24.5773	29.3815	28.3816
ENSG00000120727	1797.02	1564.31	1539.52	959.797	870.724	848.211	1633.62	892.911	0.871189	4.83901e-17	8.79655e-16	PAIP2	5	139341587	139369720	+	3158	protein_coding	poly(A) binding protein interacting protein 2 [Source:HGNC Symbol;Acc:HGNC:17970]	-	1715	1425	1499	1041	1047	795	34.1549	29.8103	29.371	18.1976	16.5109	16.0837
ENSG00000117758	2542.02	2214.18	2230.72	1393.13	1365.55	1336.87	2328.97	1365.18	0.770484	5.05737e-17	9.18338e-16	STX12	1	27773183	27824452	+	3846	protein_coding	syntaxin 12 [Source:HGNC Symbol;Acc:HGNC:11430]	-	2426	2017	2172	1511	1642	1253	39.6719	34.6466	34.9446	21.6885	21.2618	20.8149
ENSG00000092148	1036.3	1205.34	1151.31	1881.79	2056.64	1964.22	1130.98	1967.55	-0.799177	5.26162e-17	9.54377e-16	HECTD1	14	31100112	31207804	-	12557	protein_coding	HECT domain E3 ubiquitin protein ligase 1 [Source:HGNC Symbol;Acc:HGNC:20157]	-	989	1098	1121	2041	2473	1841	4.9535	5.7767	5.52394	8.97287	9.80786	9.36699
ENSG00000140941	4915.34	4812.58	4880.47	3285.99	3166.04	3129.31	4869.46	3193.78	0.608431	5.36768e-17	9.72546e-16	MAP1LC3B	16	87383995	87404779	+	5313	protein_coding	microtubule associated protein 1 light chain 3 beta [Source:HGNC Symbol;Acc:HGNC:13352]	-	4691	4384	4752	3564	3807	2933	55.5299	54.5123	55.3434	37.0316	35.6845	35.2699
ENSG00000131462	340.543	394.096	342.003	703.482	681.943	720.179	358.88	701.868	-0.967957	5.42525e-17	9.81899e-16	TUBG1	17	42609676	42615234	+	2411	protein_coding	tubulin gamma 1 [Source:HGNC Symbol;Acc:HGNC:12417]	-	325	359	333	763	820	675	8.47788	9.83696	8.54626	17.4704	16.9376	17.8871
ENSG00000114115	59.726	51.5947	51.3517	212.981	175.475	172.843	54.2241	187.1	-1.78703	5.59273e-17	1.0111e-15	RBP1	3	139517434	139539829	-	3905	protein_coding	retinol binding protein 1 [Source:HGNC Symbol;Acc:HGNC:9919]	-	57	47	50	231	211	162	0.918026	0.795134	0.792279	3.26562	2.6909	2.65049
ENSG00000166532	115.261	131.731	114.001	275.676	337.645	335.017	120.331	316.113	-1.39425	5.72944e-17	1.03468e-15	RIMKLB	12	8681600	8783095	+	8619	protein_coding	ribosomal modification protein rimK like family member B [Source:HGNC Symbol;Acc:HGNC:29228]	-	110	120	111	299	406	314	0.80267	0.919789	0.796884	1.91509	2.34588	2.32758
ENSG00000111602	152.982	151.491	147.893	341.138	365.089	339.285	150.789	348.504	-1.20964	5.75929e-17	1.03894e-15	TIMELESS	12	56416373	56449403	-	5818	protein_coding	timeless circadian regulator [Source:HGNC Symbol;Acc:HGNC:11813]	-	146	138	144	370	439	318	1.57827	1.567	1.5315	3.51077	3.75774	3.49209
ENSG00000159335	2478.1	2261.38	2422.77	3765.43	3941.96	3718.26	2387.42	3808.55	-0.673847	6.0131e-17	1.08354e-15	PTMS	12	6765516	6770952	+	1475	protein_coding	parathymosin [Source:HGNC Symbol;Acc:HGNC:9629]	-	2365	2060	2359	4084	4740	3485	100.842	92.2654	98.9612	152.851	160.038	150.953
ENSG00000151491	1259.48	1200.95	1279.69	2120.59	2017.55	1984.49	1246.71	2040.88	-0.711036	6.04235e-17	1.08762e-15	EPS8	12	15620158	15882329	-	8692	protein_coding	epidermal growth factor receptor pathway substrate 8 [Source:HGNC Symbol;Acc:HGNC:3420]	-	1202	1094	1246	2300	2426	1860	8.69733	8.31498	8.87008	14.6077	13.8998	13.6718
ENSG00000159840	3243.02	3508.44	3642.89	5480.34	5423.11	5543.78	3464.78	5482.41	-0.661981	6.50568e-17	1.16975e-15	ZYX	7	143381080	143391111	+	3482	protein_coding	zyxin [Source:HGNC Symbol;Acc:HGNC:13200]	-	3095	3196	3547	5944	6521	5196	55.9028	60.6376	63.0321	94.2376	93.2656	95.3395
ENSG00000154642	537.534	496.187	463.193	231.421	220.384	249.662	498.971	233.822	1.09574	6.65311e-17	1.19495e-15	C21orf91	21	17788967	17819386	-	6235	protein_coding	chromosome 21 open reading frame 91 [Source:HGNC Symbol;Acc:HGNC:16459]	-	513	452	451	251	265	234	5.17467	4.78923	4.47578	2.22235	2.11663	2.39779
ENSG00000050820	2188.9	2329.45	2413.53	1304.62	1365.55	1457.43	2310.63	1375.87	0.748506	6.69312e-17	1.20083e-15	BCAR1	16	75228187	75268053	-	9178	protein_coding	BCAR1, Cas family scaffold protein [Source:HGNC Symbol;Acc:HGNC:971]	-	2089	2122	2350	1415	1642	1366	14.315	15.2743	15.8434	8.51104	8.90966	9.509
ENSG00000139926	9032.24	9168.48	8886.93	6075.95	6159.11	5922.54	9029.22	6052.53	0.576938	6.82853e-17	1.2238e-15	FRMD6	14	51489100	51730727	+	9416	protein_coding	FERM domain containing 6 [Source:HGNC Symbol;Acc:HGNC:19839]	-	8620	8352	8653	6590	7406	5551	57.5761	58.5987	56.8629	38.6361	39.17	37.6649
ENSG00000105993	2665.66	2302	2364.23	1444.77	1453.7	1436.09	2443.97	1444.85	0.758298	6.89822e-17	1.23495e-15	DNAJB6	7	157335381	157417439	+	14981	protein_coding	DnaJ heat shock protein family (Hsp40) member B6 [Source:HGNC Symbol;Acc:HGNC:14888]	-	2544	2097	2302	1567	1748	1346	10.6802	9.24744	9.5081	5.77434	5.81081	5.74033
ENSG00000110057	2155.37	1837.65	1610.39	993.91	930.602	906.893	1867.8	943.802	0.984518	7.17715e-17	1.28349e-15	UNC93B1	11	67991104	68004982	-	3548	protein_coding	unc-93 homolog B1, TLR signaling regulator [Source:HGNC Symbol;Acc:HGNC:13481]	-	2057	1674	1568	1078	1119	850	36.463	31.1699	27.3459	16.773	15.7066	15.3062
ENSG00000033050	177.082	193.206	161.244	425.04	395.859	386.23	177.177	402.376	-1.1848	7.48301e-17	1.33674e-15	ABCF2	7	151212490	151227230	-	4177	protein_coding	ATP binding cassette subfamily F member 2 [Source:HGNC Symbol;Acc:HGNC:71]	-	169	176	157	461	476	362	2.54462	2.78363	2.32576	6.09271	5.67517	5.53702
ENSG00000226479	308.06	320.546	294.759	633.41	718.535	579.344	307.788	643.763	-1.06667	7.89342e-17	1.40853e-15	TMEM185B	2	120221278	120223408	-	2131	protein_coding	transmembrane protein 185B [Source:HGNC Symbol;Acc:HGNC:18896]	-	294	292	287	687	864	543	8.67691	9.05239	8.3335	17.797	20.1914	16.2798
ENSG00000100196	1693.28	1399.64	1416.28	2960.53	2680.37	2604.38	1503.07	2748.42	-0.870726	7.98399e-17	1.42315e-15	KDELR3	22	38468062	38483447	+	1929	protein_coding	KDEL endoplasmic reticulum protein retention receptor 3 [Source:HGNC Symbol;Acc:HGNC:6306]	-	1616	1275	1379	3211	3223	2441	52.6879	43.6658	44.2345	91.893	83.2078	80.8477
ENSG00000149218	758.625	711.348	698.383	1202.28	1284.88	1261.11	722.785	1249.43	-0.789697	8.08476e-17	1.43956e-15	ENDOD1	11	95089810	95132645	+	4687	protein_coding	endonuclease domain containing 1 [Source:HGNC Symbol;Acc:HGNC:29129]	-	724	648	680	1304	1545	1182	9.71505	9.13364	8.97724	15.3588	16.4161	16.1122
ENSG00000196843	397.125	417.148	385.138	193.619	167.991	178.178	399.804	179.929	1.15245	8.40885e-17	1.49565e-15	ARID5A	2	96536743	96552638	+	3565	protein_coding	AT-rich interaction domain 5A [Source:HGNC Symbol;Acc:HGNC:17361]	ARID	379	380	375	210	202	167	6.68623	7.04187	6.5088	3.25188	2.82181	2.99288
ENSG00000077150	1127.46	1164.72	1190.33	697.028	664.478	672.168	1160.84	677.891	0.776136	8.80551e-17	1.56452e-15	NFKB2	10	102394110	102402529	+	4484	protein_coding	nuclear factor kappa B subunit 2 [Source:HGNC Symbol;Acc:HGNC:7795]	RHD	1076	1061	1159	756	799	630	15.092	15.632	15.9936	9.30745	8.87396	8.9765
ENSG00000161547	1258.44	1026.4	1050.66	2248.75	2059.97	1945.02	1111.83	2084.58	-0.906921	9.06183e-17	1.60833e-15	SRSF2	17	76734115	76737374	-	3017	protein_coding	serine and arginine rich splicing factor 2 [Source:HGNC Symbol;Acc:HGNC:10783]	-	1201	935	1023	2439	2477	1823	25.0362	20.4739	20.9812	44.6284	40.8871	38.605
ENSG00000184900	1289.87	1143.87	1042.44	2238.6	2069.95	2019.7	1158.73	2109.42	-0.864514	9.39175e-17	1.66509e-15	SUMO3	21	44805617	44818779	-	2732	protein_coding	small ubiquitin-like modifier 3 [Source:HGNC Symbol;Acc:HGNC:11124]	-	1231	1042	1015	2428	2489	1893	28.3386	25.1971	22.9887	49.0617	45.3712	44.2693
ENSG00000143228	23.0521	14.2709	6.16221	106.029	105.618	116.296	14.4951	109.314	-2.91705	9.84051e-17	1.74278e-15	NUF2	1	163266576	163355764	+	3362	protein_coding	NUF2, NDC80 kinetochore complex component [Source:HGNC Symbol;Acc:HGNC:14621]	-	22	13	6	115	127	109	0.411554	0.255452	0.110429	1.88832	1.88123	2.07139
ENSG00000144136	2183.67	2395.31	2273.85	3624.36	3550.26	3603.03	2284.28	3592.55	-0.653341	1.00545e-16	1.77878e-15	SLC20A1	2	112645857	112663827	+	5577	protein_coding	solute carrier family 20 member 1 [Source:HGNC Symbol;Acc:HGNC:10946]	-	2084	2182	2214	3931	4269	3377	23.5017	25.8475	24.5644	38.9114	38.1208	38.6868
ENSG00000133639	3031.36	2708.17	2638.45	1707.53	1585.93	1453.16	2792.66	1582.21	0.8192	1.02257e-16	1.80713e-15	BTG1	12	92140278	92145897	-	4854	protein_coding	BTG anti-proliferation factor 1 [Source:HGNC Symbol;Acc:HGNC:1130]	-	2893	2467	2569	1852	1907	1362	37.4844	33.5763	32.7486	21.0628	19.5653	17.9271
ENSG00000119917	12225	11832.7	11211.1	7018.22	6986.59	5592.86	11756.3	6532.56	0.84744	1.10721e-16	1.95462e-15	IFIT3	10	89327894	89340971	+	2640	protein_coding	interferon induced protein with tetratricopeptide repeats 3 [Source:HGNC Symbol;Acc:HGNC:5411]	-	11667	10779	10916	7612	8401	5242	277.944	269.736	255.852	159.173	158.476	126.86
ENSG00000015532	961.903	1175.7	1210.87	579.935	572.998	570.809	1116.16	574.581	0.957863	1.11935e-16	1.97393e-15	XYLT2	17	50346092	50363138	+	5472	protein_coding	xylosyltransferase 2 [Source:HGNC Symbol;Acc:HGNC:15517]	-	918	1071	1179	629	689	535	10.5511	12.9303	13.332	6.34569	6.2706	6.24655
ENSG00000076641	427.512	451.179	450.868	213.903	198.761	218.721	443.186	210.462	1.07616	1.1407e-16	2.00943e-15	PAG1	8	80967810	81112068	-	11023	protein_coding	phosphoprotein membrane anchor with glycosphingolipid microdomains 1 [Source:HGNC Symbol;Acc:HGNC:30043]	-	408	411	439	232	239	205	2.32789	2.46323	2.4643	1.16188	1.07978	1.18819
ENSG00000135446	1528.78	1220.71	1149.25	3014	2540.65	2464.61	1299.58	2673.09	-1.04055	1.24419e-16	2.18941e-15	CDK4	12	57747727	57756013	-	3168	protein_coding	cyclin dependent kinase 4 [Source:HGNC Symbol;Acc:HGNC:1773]	-	1459	1112	1119	3269	3055	2310	28.9649	23.1891	21.8562	56.9645	48.0244	46.5864
ENSG00000156110	369.882	332.621	316.327	732.064	654.499	650.829	339.61	679.13	-1.00005	1.54771e-16	2.72061e-15	ADK	10	74151185	74709303	+	3184	protein_coding	adenosine kinase [Source:HGNC Symbol;Acc:HGNC:257]	-	353	303	308	794	787	610	6.97273	6.28685	5.98559	13.7664	12.3094	12.2402
ENSG00000137573	14552.2	18938.5	20731.7	7207.23	8991.66	9095.6	18074.1	8431.5	1.10009	1.55464e-16	2.72988e-15	SULF1	8	69466624	69660915	+	9404	protein_coding	sulfatase 1 [Source:HGNC Symbol;Acc:HGNC:20391]	-	13888	17252	20186	7817	10812	8525	92.8813	121.197	132.821	45.8883	57.2571	57.9181
ENSG00000076248	176.034	164.664	154.055	369.72	362.594	380.895	164.918	371.07	-1.16957	1.56237e-16	2.74055e-15	UNG	12	109097574	109110992	+	2567	protein_coding	uracil DNA glycosylase [Source:HGNC Symbol;Acc:HGNC:12572]	-	168	150	150	401	436	357	4.11609	3.86037	3.61572	8.62368	8.45856	8.88535
ENSG00000228060	35.626	32.9328	26.7029	141.987	138.883	123.764	31.7539	134.878	-2.08953	1.56718e-16	2.74606e-15	AL365277.1	1	39565067	39573203	+	736	antisense	uncharacterized LOC101929516 [Source:NCBI gene;Acc:101929516]	-	34	30	26	154	167	116	2.90538	2.69282	2.18587	11.5509	11.2999	10.0696
ENSG00000144827	177.082	131.731	137.623	440.713	358.436	362.757	148.812	387.302	-1.37953	1.61938e-16	2.83451e-15	ABHD10	3	111979010	111993363	+	3021	protein_coding	abhydrolase domain containing 10 [Source:HGNC Symbol;Acc:HGNC:25656]	-	169	120	134	478	431	340	3.51834	2.62418	2.74463	8.73477	7.10498	7.19052
ENSG00000110002	77.539	50.4969	56.4869	222.201	203.751	192.048	61.5076	206	-1.74314	1.76404e-16	3.08445e-15	VWA5A	11	124115362	124147721	+	6403	protein_coding	von Willebrand factor A domain containing 5A [Source:HGNC Symbol;Acc:HGNC:6658]	-	74	46	55	241	245	180	0.726858	0.474611	0.531506	2.07782	1.90554	1.79606
ENSG00000168310	1038.39	902.358	890.439	523.693	481.518	431.041	943.73	478.751	0.977764	1.89312e-16	3.30664e-15	IRF2	4	184387713	184474580	-	3116	protein_coding	interferon regulatory factor 2 [Source:HGNC Symbol;Acc:HGNC:6117]	IRF	991	822	867	568	579	404	20.0022	17.4276	17.2167	10.0629	9.25374	8.28354
ENSG00000160075	1165.18	978.103	976.71	1922.36	1790.52	1853.26	1040	1855.38	-0.834922	1.92971e-16	3.367e-15	SSU72	1	1541673	1574869	-	6925	protein_coding	SSU72 homolog, RNA polymerase II CTD phosphatase [Source:HGNC Symbol;Acc:HGNC:25016]	-	1112	891	951	2085	2153	1737	10.0992	8.50005	8.49747	16.6211	15.4832	16.0255
ENSG00000189057	1.04782	1.09776	6.16221	74.6816	75.679	94.957	2.76926	81.7725	-4.85973	1.97769e-16	3.44708e-15	FAM111B	11	59107185	59127410	+	3863	protein_coding	family with sequence similarity 111 member B [Source:HGNC Symbol;Acc:HGNC:24200]	-	1	1	6	81	91	89	0.0162808	0.0171017	0.0961071	1.15754	1.17315	1.47197
ENSG00000114853	1235.38	1496.25	1546.71	625.112	701.07	786.329	1426.11	704.171	1.0191	2.06579e-16	3.59682e-15	ZBTB47	3	42653684	42665854	+	3781	protein_coding	zinc finger and BTB domain containing 47 [Source:HGNC Symbol;Acc:HGNC:26955]	ZBTB	1179	1363	1506	678	843	737	19.6114	23.8151	24.6461	9.89914	11.1034	12.4535
ENSG00000023902	1014.29	1107.64	1173.9	533.835	637.866	528.132	1098.61	566.611	0.953506	2.11563e-16	3.67973e-15	PLEKHO1	1	150149183	150164720	+	6565	protein_coding	pleckstrin homology domain containing O1 [Source:HGNC Symbol;Acc:HGNC:24310]	-	968	1009	1143	579	767	495	9.27346	10.1536	10.7731	4.86876	5.81831	4.81729
ENSG00000174791	349.973	383.118	354.327	666.602	676.953	710.577	362.473	684.711	-0.917522	2.30103e-16	3.99798e-15	RIN1	11	66330242	66336840	-	5469	protein_coding	Ras and Rab interactor 1 [Source:HGNC Symbol;Acc:HGNC:18749]	-	334	349	345	723	814	666	3.84096	4.21581	3.90337	7.29801	7.41229	7.78034
ENSG00000143387	2131.27	2215.28	2320.07	1380.23	1410.46	1343.27	2222.21	1377.98	0.689094	2.37439e-16	4.1211e-15	CTSK	1	150796208	150808323	-	1887	protein_coding	cathepsin K [Source:HGNC Symbol;Acc:HGNC:2536]	-	2034	2018	2259	1497	1696	1259	67.7923	70.6501	74.0753	43.795	44.76	42.6271
ENSG00000204525	4076.04	6244.05	6630.53	1845.83	2567.26	2228.82	5650.21	2213.97	1.35151	2.40855e-16	4.176e-15	HLA-C	6	31268749	31272130	-	2507	protein_coding	major histocompatibility complex, class I, C [Source:HGNC Symbol;Acc:HGNC:4933]	-	3890	5688	6456	2002	3087	2089	97.588	149.889	159.345	44.0843	61.3223	53.2373
ENSG00000165458	1925.9	1937.54	2048.93	1096.25	1162.63	1255.78	1970.79	1171.55	0.751151	2.44301e-16	4.23131e-15	INPPL1	11	72223701	72239105	+	6519	protein_coding	inositol polyphosphate phosphatase like 1 [Source:HGNC Symbol;Acc:HGNC:6080]	-	1838	1765	1995	1189	1398	1177	17.7323	17.8866	18.9361	10.0687	10.6798	11.5353
ENSG00000196235	2521.06	2453.49	2573.75	1618.1	1566.8	1628.14	2516.1	1604.35	0.649555	2.44907e-16	4.23735e-15	SUPT5H	19	39436156	39476670	+	8568	protein_coding	SPT5 homolog, DSIF elongation factor subunit [Source:HGNC Symbol;Acc:HGNC:11469]	-	2406	2235	2506	1755	1884	1526	17.6611	17.233	18.098	11.3076	10.9506	11.3791
ENSG00000130821	1310.83	1377.69	1354.66	839.937	753.463	778.861	1347.72	790.754	0.769374	2.72685e-16	4.71303e-15	SLC6A8	X	153688099	153696593	+	5498	protein_coding	solute carrier family 6 member 8 [Source:HGNC Symbol;Acc:HGNC:11055]	-	1251	1255	1319	911	906	730	14.3105	15.08	14.8446	9.1472	8.20653	8.48302
ENSG00000166548	364.643	436.908	354.327	779.086	740.989	753.254	385.293	757.776	-0.976683	2.75425e-16	4.7554e-15	TK2	16	66508003	66552544	-	7169	protein_coding	thymidine kinase 2, mitochondrial [Source:HGNC Symbol;Acc:HGNC:11831]	-	348	398	345	845	891	706	3.05297	3.66765	2.97776	6.50688	6.18949	6.29185
ENSG00000261040	251.478	204.183	208.488	84.8235	64.0361	62.949	221.383	70.6029	1.64773	2.87538e-16	4.95935e-15	WFDC21P	17	60083566	60091885	-	1099	transcribed_unitary_pseudogene	WAP four-disulfide core domain 21, pseudogene [Source:HGNC Symbol;Acc:HGNC:50357]	-	240	186	203	92	77	59	13.7346	11.181	11.4295	4.6213	3.48923	3.42994
ENSG00000137959	6113.01	5943.27	5804.8	4030.96	3812.23	3646.78	5953.69	3829.99	0.636252	3.05092e-16	5.25663e-15	IFI44L	1	78619922	78646145	+	10240	protein_coding	interferon induced protein 44 like [Source:HGNC Symbol;Acc:HGNC:17817]	-	5834	5414	5652	4372	4584	3418	35.8317	34.9287	34.1532	23.5697	22.2936	21.3258
ENSG00000183486	6412.68	5797.27	5784.26	3770.96	3707.44	3256.28	5998.07	3578.23	0.744905	3.12371e-16	5.37642e-15	MX2	21	41361943	41409390	+	13047	protein_coding	MX dynamin like GTPase 2 [Source:HGNC Symbol;Acc:HGNC:7533]	-	6120	5281	5632	4090	4458	3052	29.5014	26.7405	26.7104	17.3056	17.0163	14.9454
ENSG00000172137	61.8216	110.874	83.1898	7.37596	7.48474	10.6693	85.295	8.51001	3.33947	3.26611e-16	5.61566e-15	CALB2	16	71358713	71390438	+	1703	protein_coding	calbindin 2 [Source:HGNC Symbol;Acc:HGNC:1435]	-	59	101	81	8	9	10	2.17891	3.91805	2.94306	0.259328	0.263187	0.375161
ENSG00000123933	3092.13	2866.25	3019.48	1958.32	1796.34	1866.07	2992.62	1873.57	0.675856	3.45961e-16	5.94218e-15	MXD4	4	2247432	2262294	-	7058	protein_coding	MAX dimerization protein 4 [Source:HGNC Symbol;Acc:HGNC:13906]	bHLH	2951	2611	2940	2124	2160	1749	26.296	24.4393	25.7748	16.613	15.2408	15.8322
ENSG00000164134	506.099	629.016	596.707	1094.41	1117.72	1040.26	577.274	1084.13	-0.909989	3.60658e-16	6.18818e-15	NAA15	4	139301455	139420033	+	9712	protein_coding	N(alpha)-acetyltransferase 15, NatA auxiliary subunit [Source:HGNC Symbol;Acc:HGNC:30782]	-	483	573	581	1187	1344	975	3.12781	3.89771	3.70166	6.74709	6.8917	6.41399
ENSG00000188549	597.26	758.552	847.303	296.882	318.517	347.82	734.372	321.073	1.19484	3.61693e-16	6.19949e-15	CCDC9B	15	40331452	40340967	-	7510	protein_coding	coiled-coil domain containing 9B [Source:HGNC Symbol;Acc:HGNC:33488]	-	570	691	825	322	383	326	4.77349	6.07858	6.7974	2.36696	2.53977	2.77338
ENSG00000114861	894.842	1032.99	1065.03	468.373	540.564	542.002	997.623	516.98	0.948611	3.66758e-16	6.27977e-15	FOXP1	3	70952817	71583993	-	36714	protein_coding	forkhead box P1 [Source:HGNC Symbol;Acc:HGNC:3823]	Fork	854	941	1037	508	650	508	1.46294	1.69325	1.74774	0.763847	0.881694	0.884025
ENSG00000168005	568.969	476.427	543.301	264.612	256.144	243.261	529.566	254.672	1.05562	3.68603e-16	6.30482e-15	SPINDOC	11	63813388	63827718	+	2807	protein_coding	spindlin interactor and repressor of chromatin binding [Source:HGNC Symbol;Acc:HGNC:25115]	-	543	434	529	287	308	228	12.1663	10.2144	11.6612	5.64435	5.46442	5.18949
ENSG00000092531	2914	2437.03	2534.72	1594.13	1417.94	1456.36	2628.58	1489.48	0.819604	3.72594e-16	6.36649e-15	SNAP23	15	42491233	42545356	+	5900	protein_coding	synaptosome associated protein 23 [Source:HGNC Symbol;Acc:HGNC:11131]	-	2781	2220	2468	1729	1705	1365	29.6449	24.8579	25.8835	16.1777	14.3916	14.7813
ENSG00000134265	176.034	182.228	180.758	428.728	394.196	368.092	179.674	397.005	-1.14481	3.80235e-16	6.49033e-15	NAPG	18	10525905	10552761	+	5586	protein_coding	NSF attachment protein gamma [Source:HGNC Symbol;Acc:HGNC:7642]	-	168	166	176	465	474	345	1.89151	1.96323	1.94958	4.59543	4.22584	3.94594
ENSG00000117594	213.756	241.507	183.839	69.1496	64.0361	75.7522	213.034	69.646	1.61628	3.88692e-16	6.62784e-15	HSD11B1	1	209686178	209734950	+	1513	protein_coding	hydroxysteroid 11-beta dehydrogenase 1 [Source:HGNC Symbol;Acc:HGNC:5208]	-	204	220	179	75	77	71	8.47994	9.60611	7.32054	2.73651	2.53447	2.99814
ENSG00000256043	1058.3	915.531	855.52	482.203	510.625	442.777	943.118	478.535	0.977228	3.99642e-16	6.80752e-15	CTSO	4	155924118	155953917	-	2954	protein_coding	cathepsin O [Source:HGNC Symbol;Acc:HGNC:2542]	-	1010	834	833	523	614	415	21.5037	18.6517	17.4487	9.77385	10.3513	8.97573
ENSG00000140416	15558.1	15113.9	15470.2	10718.2	10300.7	9947.01	15380.8	10322	0.575353	4.05183e-16	6.8948e-15	TPM1	15	63042632	63071915	+	12876	protein_coding	tropomyosin 1 [Source:HGNC Symbol;Acc:HGNC:12010]	-	14848	13768	15063	11625	12386	9323	72.5251	70.6405	72.3868	49.841	47.9056	46.2601
ENSG00000121440	847.69	978.103	1082.49	437.948	484.013	517.462	969.429	479.808	1.01566	4.07544e-16	6.92783e-15	PDZRN3	3	73382433	73624940	-	6136	protein_coding	PDZ domain containing ring finger 3 [Source:HGNC Symbol;Acc:HGNC:17704]	-	809	891	1054	475	582	485	8.2921	9.59304	10.6288	4.27349	4.72361	5.04997
ENSG00000094916	1194.52	1181.19	1077.36	2050.52	1822.95	2000.5	1151.02	1957.99	-0.766249	4.67349e-16	7.93629e-15	CBX5	12	54230940	54280133	-	15040	protein_coding	chromobox 5 [Source:HGNC Symbol;Acc:HGNC:1555]	-	1140	1076	1049	2224	2192	1875	4.76715	4.72637	4.31575	8.16322	7.2582	7.965
ENSG00000152253	7.33477	9.87983	0	72.8376	92.3117	84.2877	5.7382	83.1457	-3.8768	4.68519e-16	7.94797e-15	SPC25	2	168834132	168913371	-	1841	protein_coding	SPC25, NDC80 kinetochore complex component [Source:HGNC Symbol;Acc:HGNC:24031]	-	7	9	0	79	111	79	0.239136	0.322963	0	2.36891	3.00265	2.74161
ENSG00000102572	3583.56	3422.81	3501.16	2305.91	2285.34	2313.11	3502.51	2301.45	0.605954	4.76372e-16	8.07289e-15	STK24	13	98445185	98577940	-	12077	protein_coding	serine/threonine kinase 24 [Source:HGNC Symbol;Acc:HGNC:11403]	-	3420	3118	3409	2501	2748	2168	17.8102	17.0561	17.4661	11.4322	11.3317	11.4692
ENSG00000146112	3343.61	3414.03	3555.59	2103.99	2198.85	2280.03	3437.74	2194.29	0.647994	4.81734e-16	8.15538e-15	PPP1R18	6	30676389	30687895	-	4599	protein_coding	protein phosphatase 1 regulatory subunit 18 [Source:HGNC Symbol;Acc:HGNC:29413]	-	3191	3110	3462	2282	2644	2137	43.638	44.6746	46.5793	27.3922	28.6308	29.6875
ENSG00000235173	204.326	215.161	228.002	502.487	443.263	437.442	215.829	461.064	-1.0952	5.04131e-16	8.5258e-15	HGH1	8	144137769	144140843	+	2814	protein_coding	HGH1 homolog [Source:HGNC Symbol;Acc:HGNC:24161]	-	195	196	222	545	533	410	4.35825	4.60146	4.88155	10.6917	9.43277	9.30877
ENSG00000014914	50.2956	37.3238	41.0814	157.661	158.843	148.304	42.9003	154.936	-1.85222	5.30205e-16	8.95759e-15	MTMR11	1	149928651	149936869	-	4562	protein_coding	myotubularin related protein 11 [Source:HGNC Symbol;Acc:HGNC:24307]	-	48	34	40	171	191	139	0.66174	0.492365	0.542543	2.06926	2.08504	1.94667
ENSG00000167513	42.9608	43.9104	51.3517	152.129	158.011	169.642	46.0743	159.928	-1.79317	5.58701e-16	9.42936e-15	CDT1	16	88803213	88809258	+	3336	protein_coding	chromatin licensing and DNA replication factor 1 [Source:HGNC Symbol;Acc:HGNC:24576]	-	41	40	50	165	190	159	0.772964	0.792132	0.927413	2.73044	2.83637	3.04511
ENSG00000130813	1653.47	1589.56	1664.82	1018.8	974.679	870.617	1635.95	954.7	0.776016	5.70826e-16	9.62416e-15	C19orf66	19	10086122	10093252	+	4341	protein_coding	chromosome 19 open reading frame 66 [Source:HGNC Symbol;Acc:HGNC:25649]	-	1578	1448	1621	1105	1172	816	22.8622	22.0365	23.1059	14.0523	13.4454	12.0097
ENSG00000100647	934.659	959.442	953.088	488.657	533.08	567.608	949.063	529.782	0.842137	5.82172e-16	9.80543e-15	SUSD6	14	69611596	69715142	+	5830	protein_coding	sushi domain containing 6 [Source:HGNC Symbol;Acc:HGNC:19956]	-	892	874	928	530	641	532	9.62272	9.90391	9.84937	5.01859	5.47552	5.83009
ENSG00000149182	563.729	509.36	463.193	1130.37	947.235	957.039	512.094	1011.55	-0.982318	5.94348e-16	1.00003e-14	ARFGAP2	11	47164299	47177125	-	5918	protein_coding	ADP ribosylation factor GTPase activating protein 2 [Source:HGNC Symbol;Acc:HGNC:13504]	-	538	464	451	1226	1139	897	5.71753	5.17973	4.71553	11.4364	9.58484	9.68389
ENSG00000135899	1075.07	1140.57	1058.87	657.382	628.718	590.014	1091.5	625.371	0.802464	6.61721e-16	1.11226e-14	SP110	2	230167293	230225729	-	6865	protein_coding	SP110 nuclear body protein [Source:HGNC Symbol;Acc:HGNC:5401]	SAND	1026	1039	1031	713	756	553	9.39957	9.99859	9.29281	5.73355	5.48425	5.14656
ENSG00000058804	268.243	265.658	293.732	584.545	523.932	545.203	275.878	551.226	-0.99789	6.76788e-16	1.13642e-14	NDC1	1	53765460	53838860	-	5135	protein_coding	NDC1 transmembrane nucleoporin [Source:HGNC Symbol;Acc:HGNC:25525]	-	256	242	286	634	630	511	3.13546	3.11343	3.44631	6.8159	6.10993	6.35789
ENSG00000196616	1.04782	3.29328	0	116.171	102.291	90.6893	1.44703	103.051	-6.19179	7.03936e-16	1.18081e-14	ADH1B	4	99304964	99352760	-	10777	protein_coding	alcohol dehydrogenase 1B (class I), beta polypeptide [Source:HGNC Symbol;Acc:HGNC:250]	-	1	3	0	126	123	85	0.00583584	0.0183902	0	0.645427	0.568386	0.50391
ENSG00000124126	783.772	946.268	926.385	470.217	476.528	450.246	885.475	465.664	0.926304	7.17681e-16	1.20264e-14	PREX1	20	48624252	48827883	-	7393	protein_coding	phosphatidylinositol-3,4,5-trisphosphate dependent Rac exchange factor 1 [Source:HGNC Symbol;Acc:HGNC:32594]	-	748	862	902	510	573	422	6.3633	7.70283	7.54944	3.80824	3.85985	3.6469
ENSG00000164251	902.177	810.146	757.951	460.075	413.324	391.564	823.425	421.654	0.964652	7.34253e-16	1.22917e-14	F2RL1	5	76818933	76835315	+	2958	protein_coding	F2R like trypsin receptor 1 [Source:HGNC Symbol;Acc:HGNC:3538]	-	861	738	738	499	497	367	18.3065	16.4825	15.4379	9.31272	8.36747	7.92684
ENSG00000042062	90.1129	86.723	105.785	12.9079	16.6327	18.1379	94.2068	15.8928	2.57265	7.45217e-16	1.24626e-14	RIPOR3	20	50586108	50691528	-	6009	protein_coding	RIPOR family member 3 [Source:HGNC Symbol;Acc:HGNC:16168]	-	86	79	103	14	20	17	0.900114	0.868538	1.06063	0.128618	0.165754	0.18075
ENSG00000166847	850.833	782.702	762.06	1356.25	1409.63	1313.39	798.532	1359.76	-0.768393	7.57778e-16	1.26598e-14	DCTN5	16	23641392	23677455	+	12740	protein_coding	dynactin subunit 5 [Source:HGNC Symbol;Acc:HGNC:24594]	-	812	713	742	1471	1695	1231	4.00856	3.69729	3.60382	6.37408	6.62577	6.17335
ENSG00000144810	1348.55	1662.01	1835.31	570.715	755.127	804.467	1615.29	710.103	1.18628	7.62077e-16	1.27187e-14	COL8A1	3	99638475	99799226	+	9408	protein_coding	collagen type VIII alpha 1 chain [Source:HGNC Symbol;Acc:HGNC:2215]	-	1287	1514	1787	619	908	754	8.60365	10.6314	11.7532	3.63218	4.80645	5.12043
ENSG00000114686	1080.31	877.11	832.925	2296.69	1820.45	1762.57	930.114	1959.91	-1.07544	7.98867e-16	1.33193e-14	MRPL3	3	131462212	131502983	-	2715	protein_coding	mitochondrial ribosomal protein L3 [Source:HGNC Symbol;Acc:HGNC:10379]	-	1031	799	811	2491	2189	1652	23.8831	19.442	18.4833	50.6499	40.1524	38.8752
ENSG00000197965	4691.11	4653.4	4706.9	3097.9	3195.15	3139.98	4683.8	3144.35	0.574864	8.17898e-16	1.36228e-14	MPZL1	1	167721192	167791919	+	7069	protein_coding	myelin protein zero like 1 [Source:HGNC Symbol;Acc:HGNC:7226]	-	4477	4239	4583	3360	3842	2943	39.8318	39.6159	40.1163	26.2395	27.0667	26.599
ENSG00000030582	2785.12	3261.44	3053.37	4869.05	6474.3	6534.96	3033.31	5959.44	-0.974289	8.47759e-16	1.4106e-14	GRN	17	44345086	44353102	+	3680	protein_coding	granulin precursor [Source:HGNC Symbol;Acc:HGNC:4601]	-	2658	2971	2973	5281	7785	6125	45.4264	53.3358	49.9892	79.2214	105.353	106.339
ENSG00000158623	369.882	309.568	330.705	670.29	629.549	664.699	336.718	654.846	-0.958702	8.7594e-16	1.45602e-14	COPG2	7	130506238	130668748	-	4139	protein_coding	coatomer protein complex subunit gamma 2 [Source:HGNC Symbol;Acc:HGNC:2237]	-	353	282	322	727	757	623	5.3639	4.50109	4.81382	9.69646	9.10828	9.61667
ENSG00000122203	3775.31	3480.99	3381	2287.47	2211.32	2077.32	3545.77	2192.04	0.693488	9.01947e-16	1.49774e-14	KIAA1191	5	176346061	176361968	-	3973	protein_coding	KIAA1191 [Source:HGNC Symbol;Acc:HGNC:29209]	-	3603	3171	3292	2481	2659	1947	57.0357	52.728	51.2708	34.4733	33.33	31.3098
ENSG00000125166	883.316	845.275	808.276	1536.97	1355.57	1467.03	845.622	1453.19	-0.780827	9.20784e-16	1.52748e-14	GOT2	16	58707131	58734357	-	3766	protein_coding	glutamic-oxaloacetic transaminase 2 [Source:HGNC Symbol;Acc:HGNC:4433]	-	843	770	787	1667	1630	1375	14.0782	13.5075	12.9307	24.436	21.5548	23.3268
ENSG00000109854	793.203	735.499	731.249	425.962	405.007	412.903	753.317	414.624	0.861709	9.48417e-16	1.57174e-14	HTATIP2	11	20363685	20383783	+	2797	protein_coding	HIV-1 Tat interactive protein 2 [Source:HGNC Symbol;Acc:HGNC:16637]	-	757	670	712	462	487	387	17.0218	15.8251	15.7513	9.11851	8.67107	8.83997
ENSG00000160404	216.9	188.815	207.461	71.9156	67.3626	75.7522	204.392	71.6768	1.51529	9.77699e-16	1.61865e-14	TOR2A	9	127731524	127735317	-	3794	protein_coding	torsin family 2 member A [Source:HGNC Symbol;Acc:HGNC:11996]	-	207	172	202	78	81	71	3.43142	2.99499	3.29445	1.13494	1.06322	1.19562
ENSG00000179335	667.464	604.865	666.545	319.01	340.971	355.289	646.292	338.423	0.934532	9.97361e-16	1.64954e-14	CLK3	15	74598500	74645414	+	20443	protein_coding	CDC like kinase 3 [Source:HGNC Symbol;Acc:HGNC:2071]	-	637	551	649	346	410	333	1.95973	1.78062	1.9644	0.934342	0.998793	1.04072
ENSG00000167601	14642.3	13887.8	13481.9	9501.16	9360.91	9347.4	14004	9403.15	0.57461	1.00922e-15	1.66749e-14	AXL	19	41219203	41261766	+	5154	protein_coding	AXL receptor tyrosine kinase [Source:HGNC Symbol;Acc:HGNC:905]	-	13974	12651	13127	10305	11256	8761	170.521	162.16	157.598	110.377	108.762	108.603
ENSG00000168952	151.934	130.633	119.136	327.308	304.379	346.753	133.901	326.147	-1.28314	1.01212e-15	1.67061e-14	STXBP6	14	24809656	25050297	-	8067	protein_coding	syntaxin binding protein 6 [Source:HGNC Symbol;Acc:HGNC:19666]	-	145	119	116	355	366	325	1.13047	0.974538	0.889764	2.42935	2.25946	2.57397
ENSG00000168621	159.269	212.965	206.434	42.4118	67.3626	46.945	192.889	52.2398	1.87597	1.06723e-15	1.75982e-14	GDNF	5	37812677	37839686	-	4273	protein_coding	glial cell derived neurotrophic factor [Source:HGNC Symbol;Acc:HGNC:4232]	-	152	194	201	46	81	44	2.23724	2.99939	2.91067	0.594291	0.944035	0.657888
ENSG00000134686	3075.36	2890.4	2687.75	1822.78	1622.52	1742.3	2884.5	1729.2	0.738476	1.08391e-15	1.78553e-14	PHC2	1	33323623	33431052	-	4975	protein_coding	polyhomeotic homolog 2 [Source:HGNC Symbol;Acc:HGNC:3183]	-	2935	2633	2617	1977	1951	1633	37.1036	34.964	32.5492	21.9375	19.5299	20.9713
ENSG00000262413	288.152	244.8	244.434	570.715	554.702	495.057	259.129	540.158	-1.06062	1.16565e-15	1.91826e-14	AC145207.2	17	81867721	81868552	+	762	antisense	novel transcript, antisense ARHGDIA	-	275	223	238	619	667	464	22.6976	19.3336	19.3264	44.8446	43.592	38.9041
ENSG00000119541	1390.46	1432.58	1495.36	889.725	865.734	787.396	1439.47	847.619	0.763086	1.16745e-15	1.91931e-14	VPS4B	18	63389190	63422483	-	4315	protein_coding	vacuolar protein sorting 4 homolog B [Source:HGNC Symbol;Acc:HGNC:10895]	-	1327	1305	1456	965	1041	738	19.3416	19.9799	20.879	12.3458	12.0145	10.9272
ENSG00000186283	200.134	200.89	201.299	415.82	403.344	433.175	200.774	417.446	-1.05512	1.17332e-15	1.92704e-14	TOR3A	1	179081377	179098023	+	3917	protein_coding	torsin family 3 member A [Source:HGNC Symbol;Acc:HGNC:11997]	-	191	183	196	451	485	406	3.06677	3.08646	3.09622	6.3562	6.16629	6.62224
ENSG00000152409	595.164	746.476	763.087	316.244	350.119	343.552	701.576	336.639	1.05923	1.20095e-15	1.97047e-14	JMY	5	79236189	79327215	+	9042	protein_coding	junction mediating and regulatory protein, p53 cofactor [Source:HGNC Symbol;Acc:HGNC:28916]	-	568	680	743	343	421	322	3.9508	4.9683	5.08456	2.09413	2.31875	2.27522
ENSG00000185885	13085.2	11452.9	10184.1	6920.49	5785.7	5533.11	11574.1	6079.77	0.92873	1.24186e-15	2.03556e-14	IFITM1	11	313506	315272	+	1080	protein_coding	interferon induced transmembrane protein 1 [Source:HGNC Symbol;Acc:HGNC:5412]	-	12488	10433	9916	7506	6957	5186	727.228	638.189	568.122	383.671	320.8	306.79
ENSG00000165244	10.4782	3.29328	5.13517	70.0716	85.6586	73.6183	6.30223	76.4495	-3.5955	1.25029e-15	2.04736e-14	ZNF367	9	96385941	96418329	-	3646	protein_coding	zinc finger protein 367 [Source:HGNC Symbol;Acc:HGNC:18320]	zf-C2H2	10	3	5	76	103	69	0.172498	0.0543586	0.084856	1.15072	1.40688	1.20911
ENSG00000164442	2809.22	2913.45	2854.13	1813.56	1883.66	1890.6	2858.93	1862.61	0.618178	1.33008e-15	2.17585e-14	CITED2	6	139371807	139374620	-	2535	protein_coding	Cbp/p300 interacting transactivator with Glu/Asp rich carboxy-terminal domain 2 [Source:HGNC Symbol;Acc:HGNC:1987]	-	2681	2654	2779	1967	2265	1772	66.5151	69.165	67.8328	42.8352	44.4965	44.6599
ENSG00000116991	14.6695	6.58656	16.4326	100.497	93.1434	82.1538	12.5629	91.9315	-2.86416	1.39637e-15	2.28203e-14	SIPA1L2	1	232397965	232561558	-	7641	protein_coding	signal induced proliferation associated 1 like 2 [Source:HGNC Symbol;Acc:HGNC:23800]	-	14	6	16	109	112	77	0.115234	0.0518758	0.129568	0.7875	0.729968	0.643832
ENSG00000105053	697.851	619.136	568.977	327.308	312.696	288.072	628.655	309.359	1.02157	1.414e-15	2.30856e-14	VRK3	19	49976467	50025946	-	9796	protein_coding	vaccinia related kinase 3 [Source:HGNC Symbol;Acc:HGNC:18996]	-	666	564	554	355	376	270	4.27589	3.80359	3.49937	2.00057	1.9115	1.76095
ENSG00000149591	16456.1	13926.2	13599	9179.38	8130.92	8149.23	14660.4	8486.51	0.788671	1.43916e-15	2.34731e-14	TAGLN	11	117199321	117204782	+	3917	protein_coding	transgelin [Source:HGNC Symbol;Acc:HGNC:11553]	-	15705	12686	13241	9956	9777	7638	252.166	213.961	209.169	140.316	124.305	124.583
ENSG00000168067	47.1521	27.444	34.9192	158.583	153.853	132.3	36.5051	148.245	-2.02098	1.48887e-15	2.42599e-14	MAP4K2	11	64784914	64803241	-	7649	protein_coding	mitogen-activated protein kinase kinase kinase kinase 2 [Source:HGNC Symbol;Acc:HGNC:6864]	-	45	25	34	172	185	124	0.370006	0.215923	0.275045	1.24136	1.20449	1.03574
ENSG00000123473	57.6303	65.8656	60.595	192.697	175.475	187.78	61.3636	185.318	-1.59464	1.51632e-15	2.46829e-14	STIL	1	47250139	47314147	-	7291	protein_coding	STIL, centriolar assembly protein [Source:HGNC Symbol;Acc:HGNC:10879]	-	55	60	59	209	211	176	0.474435	0.543661	0.500719	1.58246	1.44122	1.54226
ENSG00000104866	875.981	911.14	976.71	401.99	484.013	521.73	921.277	469.244	0.974574	1.59611e-15	2.59561e-14	PPP1R37	19	45091396	45148077	+	7823	protein_coding	protein phosphatase 1 regulatory subunit 37 [Source:HGNC Symbol;Acc:HGNC:27607]	-	836	830	951	436	582	489	6.72101	7.0092	7.52205	3.07672	3.70498	3.99363
ENSG00000042493	190.704	164.664	135.569	456.387	430.788	353.155	163.645	413.443	-1.33919	1.78715e-15	2.90342e-14	CAPG	2	85394748	85418432	-	2607	protein_coding	capping actin protein, gelsolin like [Source:HGNC Symbol;Acc:HGNC:1474]	-	182	150	132	495	518	331	4.39068	3.80114	3.13301	10.4819	9.8952	8.11184
ENSG00000174371	9.43042	14.2709	13.3514	80.2135	88.1536	89.6223	12.3509	85.9965	-2.80108	1.84894e-15	3.00085e-14	EXO1	1	241847967	241895148	+	4140	protein_coding	exonuclease 1 [Source:HGNC Symbol;Acc:HGNC:3511]	-	9	13	13	87	106	84	0.136724	0.207447	0.1943	1.16009	1.27509	1.29632
ENSG00000118855	1107.55	960.539	929.466	1900.23	1731.47	1682.55	999.185	1771.42	-0.826238	1.90503e-15	3.08885e-14	MFSD1	3	158732198	158829719	+	5288	protein_coding	major facilitator superfamily domain containing 1 [Source:HGNC Symbol;Acc:HGNC:25874]	-	1057	875	905	2061	2082	1577	12.5714	10.9315	10.5898	21.516	19.6076	19.0534
ENSG00000099998	303.869	369.945	362.543	122.625	145.537	156.839	345.452	141.667	1.28781	1.97838e-15	3.20462e-14	GGT5	22	24219654	24245142	-	6054	protein_coding	gamma-glutamyltransferase 5 [Source:HGNC Symbol;Acc:HGNC:4260]	-	290	337	353	133	175	147	3.01271	3.67749	3.60796	1.21278	1.43957	1.55134
ENSG00000109472	533.342	689.393	746.654	205.605	305.211	261.398	656.463	257.405	1.34941	2.01037e-15	3.25325e-14	CPE	4	165361194	165498320	+	2958	protein_coding	carboxypeptidase E [Source:HGNC Symbol;Acc:HGNC:2303]	-	509	628	727	223	367	245	10.8223	14.0257	15.2078	4.1618	6.1788	5.29176
ENSG00000159399	3734.45	4187.95	4222.14	2402.72	2627.97	2463.55	4048.18	2498.08	0.696204	2.08904e-15	3.37725e-14	HK2	2	74833981	74893359	+	6064	protein_coding	hexokinase 2 [Source:HGNC Symbol;Acc:HGNC:4923]	-	3564	3815	4111	2606	3160	2309	36.9641	41.5623	41.9486	23.7241	25.9516	24.3275
ENSG00000136527	1026.87	1009.94	866.817	1891.93	1630.01	1696.42	967.874	1739.46	-0.845922	2.17296e-15	3.50949e-14	TRA2B	3	185915906	185938136	-	11769	protein_coding	transformer 2 beta homolog [Source:HGNC Symbol;Acc:HGNC:10781]	-	980	920	844	2052	1960	1590	5.23706	5.16431	4.43743	9.62525	8.29378	8.63157
ENSG00000154839	38.7695	29.6395	42.1084	141.065	148.863	132.3	36.8391	140.743	-1.93217	2.20736e-15	3.56155e-14	SKA1	18	50374995	50394173	+	2950	protein_coding	spindle and kinetochore associated complex subunit 1 [Source:HGNC Symbol;Acc:HGNC:28109]	-	37	27	41	153	179	124	0.788826	0.604652	0.859985	2.86315	3.02181	2.68554
ENSG00000158435	374.073	447.886	412.868	738.518	777.581	803.4	411.609	773.166	-0.909643	2.25069e-15	3.62792e-14	CNOT11	2	101252802	101270316	+	2786	protein_coding	CCR4-NOT transcription complex subunit 11 [Source:HGNC Symbol;Acc:HGNC:25217]	-	357	408	402	801	935	753	8.05914	9.67482	8.92841	15.8718	16.7135	17.2682
ENSG00000030066	430.656	367.749	321.462	798.447	769.265	716.979	373.289	761.564	-1.0294	2.27885e-15	3.66972e-14	NUP160	11	47778087	47848555	-	8576	protein_coding	nucleoporin 160 [Source:HGNC Symbol;Acc:HGNC:18017]	-	411	335	313	866	925	672	3.01411	2.58062	2.25834	5.57452	5.37147	5.0063
ENSG00000130560	211.66	186.619	233.137	456.387	471.538	425.706	210.472	451.211	-1.10005	2.32616e-15	3.74226e-14	UBAC1	9	135932969	135961380	-	2979	protein_coding	UBA domain containing 1 [Source:HGNC Symbol;Acc:HGNC:30221]	-	202	170	227	495	567	399	4.26464	3.77001	4.71503	9.17295	9.4787	8.55726
ENSG00000142864	4408.2	4218.69	4256.03	7271.77	6572.43	6390.93	4294.31	6745.04	-0.651465	2.38354e-15	3.83084e-14	SERBP1	1	67407810	67430415	-	7676	protein_coding	SERPINE1 mRNA binding protein 1 [Source:HGNC Symbol;Acc:HGNC:17860]	-	4207	3843	4144	7887	7903	5990	34.4698	33.0749	33.4052	56.722	51.2735	49.8568
ENSG00000170011	18.8608	7.68431	13.3514	82.9795	93.1434	103.492	13.2989	93.2051	-2.80166	2.41822e-15	3.8828e-14	MYRIP	3	39808914	40260321	+	5872	protein_coding	myosin VIIA and Rab interacting protein [Source:HGNC Symbol;Acc:HGNC:19156]	-	18	7	13	90	112	97	0.192791	0.0787546	0.136989	0.846118	0.949878	1.0554
ENSG00000112186	447.421	456.668	414.922	228.655	203.751	187.78	439.67	206.729	1.0866	2.4471e-15	3.92534e-14	CAP2	6	17393216	17557792	+	3637	protein_coding	cyclase associated actin cytoskeleton regulatory protein 2 [Source:HGNC Symbol;Acc:HGNC:20039]	-	427	416	404	248	245	176	7.3839	7.55638	6.87333	3.76429	3.35474	3.09173
ENSG00000162745	22.0043	20.8574	24.6488	103.263	114.766	104.559	22.5035	107.53	-2.25612	2.45422e-15	3.93294e-14	OLFML2B	1	161983192	162023854	-	3415	protein_coding	olfactomedin like 2B [Source:HGNC Symbol;Acc:HGNC:24558]	-	21	19	24	112	138	98	0.38675	0.367559	0.43486	1.81051	2.01245	1.83344
ENSG00000138175	316.443	277.733	302.975	605.751	599.611	546.269	299.05	583.877	-0.965733	2.52818e-15	4.04754e-14	ARL3	10	102673731	102714407	-	3844	protein_coding	ADP ribosylation factor like GTPase 3 [Source:HGNC Symbol;Acc:HGNC:694]	-	302	253	295	657	721	512	4.94111	4.34811	4.74862	9.43531	9.34088	8.50979
ENSG00000173039	2673	2490.82	2553.21	1669.73	1622.52	1678.28	2572.34	1656.85	0.634929	2.85775e-15	4.57074e-14	RELA	11	65653596	65663094	-	5464	protein_coding	RELA proto-oncogene, NF-kB subunit [Source:HGNC Symbol;Acc:HGNC:9955]	RHD	2551	2269	2486	1811	1951	1573	29.363	27.4339	28.1527	18.2971	17.7821	18.3929
ENSG00000004776	1342.26	1188.87	1169.79	2034.84	1999.26	2069.85	1233.64	2034.65	-0.721645	2.99931e-15	4.79251e-14	HSPB6	19	35754569	35758079	-	1721	protein_coding	heat shock protein family B (small) member 6 [Source:HGNC Symbol;Acc:HGNC:26511]	-	1281	1083	1139	2207	2404	1940	46.8133	41.573	40.9517	70.7939	69.5648	72.02
ENSG00000175756	974.476	756.356	771.303	1787.75	1548.51	1539.58	834.045	1625.28	-0.962425	3.05297e-15	4.87353e-14	AURKAIP1	1	1373730	1375495	-	1669	protein_coding	aurora kinase A interacting protein 1 [Source:HGNC Symbol;Acc:HGNC:24114]	-	930	689	751	1939	1862	1443	35.0452	27.2726	27.8428	64.1351	55.5596	55.2386
ENSG00000109685	378.265	512.654	535.085	926.605	1062	1041.33	475.334	1009.98	-1.08741	3.07844e-15	4.90944e-14	NSD2	4	1871424	1982207	+	19776	protein_coding	nuclear receptor binding SET domain protein 2 [Source:HGNC Symbol;Acc:HGNC:12766]	HMG	361	467	521	1005	1277	976	1.14807	1.56006	1.63015	2.80545	3.2158	3.15314
ENSG00000173110	135.169	88.9185	115.028	27.6598	12.4746	13.8701	113.039	18.0015	2.65096	3.44941e-15	5.49576e-14	HSPA6	1	161524540	161526910	+	2371	protein_coding	heat shock protein family A (Hsp70) member 6 [Source:HGNC Symbol;Acc:HGNC:5239]	-	129	81	112	30	15	13	3.42184	2.25693	2.92291	0.698496	0.315062	0.350303
ENSG00000132361	436.943	511.556	522.761	856.533	939.75	934.633	490.42	910.305	-0.892358	3.47796e-15	5.53589e-14	CLUH	17	2689386	2712663	-	6900	protein_coding	clustered mitochondria homolog [Source:HGNC Symbol;Acc:HGNC:29094]	-	417	466	509	929	1130	876	3.80092	4.4617	4.56455	7.4326	8.15578	8.11124
ENSG00000105778	363.595	383.118	406.706	696.106	724.356	689.238	384.473	703.234	-0.871411	3.50037e-15	5.56619e-14	AVL9	7	32495426	32588721	+	14757	protein_coding	AVL9 cell migration associated [Source:HGNC Symbol;Acc:HGNC:28994]	-	347	349	396	755	871	646	1.47888	1.5624	1.66045	2.82438	2.93938	2.79683
ENSG00000115163	6.28694	5.4888	6.16221	72.8376	67.3626	69.3506	5.97932	69.8503	-3.54433	3.52067e-15	5.59309e-14	CENPA	2	26764289	26801067	+	1983	protein_coding	centromere protein A [Source:HGNC Symbol;Acc:HGNC:1851]	-	6	5	6	79	81	65	0.190296	0.166575	0.187222	2.19927	2.03422	2.09422
ENSG00000106086	523.912	626.821	589.518	295.96	298.558	291.273	580.083	295.264	0.973557	3.89982e-15	6.18946e-14	PLEKHA8	7	30027404	30130483	+	10886	protein_coding	pleckstrin homology domain containing A8 [Source:HGNC Symbol;Acc:HGNC:30037]	-	500	571	574	321	359	273	2.8887	3.46523	3.26267	1.62784	1.64234	1.60224
ENSG00000162645	636.029	562.053	529.95	256.315	284.42	189.914	576.011	243.55	1.237	4.19165e-15	6.64624e-14	GBP2	1	89106132	89150456	-	6276	protein_coding	guanylate binding protein 2 [Source:HGNC Symbol;Acc:HGNC:4183]	-	607	512	516	278	342	178	6.08285	5.38953	5.0874	2.44532	2.71381	1.81205
ENSG00000179750	4.1913	8.78207	4.10814	93.1215	64.8677	65.0829	5.69384	74.3574	-3.71865	4.24111e-15	6.71822e-14	APOBEC3B	22	38982347	38992804	+	1896	protein_coding	apolipoprotein B mRNA editing enzyme catalytic subunit 3B [Source:HGNC Symbol;Acc:HGNC:17352]	-	4	8	4	101	78	61	0.132685	0.27875	0.130542	2.94075	2.04877	2.05553
ENSG00000117411	1379.98	1275.6	1202.66	2381.51	2054.98	2159.47	1286.08	2198.65	-0.773581	4.36395e-15	6.90617e-14	B4GALT2	1	43978943	43991170	+	3772	protein_coding	beta-1,4-galactosyltransferase 2 [Source:HGNC Symbol;Acc:HGNC:925]	-	1317	1162	1171	2583	2471	2024	21.9591	20.3516	19.2094	37.8031	32.624	34.2824
ENSG00000247315	710.425	665.242	648.059	370.642	351.783	379.828	674.575	367.417	0.877747	4.66694e-15	7.37859e-14	ZCCHC3	20	296968	300321	+	3354	protein_coding	zinc finger CCHC-type containing 3 [Source:HGNC Symbol;Acc:HGNC:16230]	-	678	606	631	402	423	356	12.7136	11.9364	11.6411	6.61664	6.28078	6.7814
ENSG00000062582	165.556	138.318	126.325	45.1777	29.9389	23.4725	143.4	32.8631	2.11839	4.91926e-15	7.77008e-14	MRPS24	7	43866558	43869893	-	2613	protein_coding	mitochondrial ribosomal protein S24 [Source:HGNC Symbol;Acc:HGNC:14510]	-	158	126	123	49	36	22	3.80294	3.18563	2.91269	1.03522	0.686119	0.537917
ENSG00000110092	5404.68	6513.01	6578.16	9832.15	10722.3	11094	6165.28	10549.5	-0.774909	4.96973e-15	7.84229e-14	CCND1	11	69641087	69654474	+	4830	protein_coding	cyclin D1 [Source:HGNC Symbol;Acc:HGNC:1582]	-	5158	5933	6405	10664	12893	10398	67.1638	81.1505	82.0542	121.884	132.936	137.542
ENSG00000162063	35.626	59.279	81.1357	226.811	204.583	227.257	58.6802	219.55	-1.90166	5.17634e-15	8.16052e-14	CCNF	16	2429394	2458854	+	6309	protein_coding	cyclin F [Source:HGNC Symbol;Acc:HGNC:1591]	-	34	54	79	246	246	213	0.338938	0.565454	0.774811	2.15253	1.94183	2.15701
ENSG00000117640	285.008	284.32	254.705	578.091	515.615	531.332	274.677	541.679	-0.980013	5.18945e-15	8.17338e-14	MTFR1L	1	25818640	25832942	+	5817	protein_coding	mitochondrial fission regulator 1 like [Source:HGNC Symbol;Acc:HGNC:28836]	-	272	259	248	627	620	498	2.94084	2.94147	2.63804	5.95035	5.30797	5.46969
ENSG00000257103	2287.4	2469.96	2558.34	1398.67	1559.32	1517.18	2438.57	1491.72	0.708977	5.43916e-15	8.55851e-14	LSM14A	19	34172504	34229515	+	4748	protein_coding	LSM14A, mRNA processing body assembly factor [Source:HGNC Symbol;Acc:HGNC:24489]	-	2183	2250	2491	1517	1875	1422	28.9164	31.3066	32.4633	17.638	19.6665	19.1347
ENSG00000197355	720.903	652.069	597.734	357.734	319.349	331.816	656.902	336.3	0.966173	5.45311e-15	8.57229e-14	UAP1L1	9	137077501	137084539	+	5283	protein_coding	UDP-N-acetylglucosamine pyrophosphorylase 1 like 1 [Source:HGNC Symbol;Acc:HGNC:28082]	-	688	594	582	388	384	311	8.19048	7.42796	6.81666	4.05439	3.61982	3.76108
ENSG00000134013	25934.7	33953.7	35751.1	14594.3	17171.6	17361.1	31879.8	16375.7	0.961099	5.55302e-15	8.72105e-14	LOXL2	8	23297189	23425328	-	5707	protein_coding	lysyl oxidase like 2 [Source:HGNC Symbol;Acc:HGNC:6666]	-	24751	30930	34810	15829	20648	16272	272.763	358.043	377.42	153.116	180.18	182.165
ENSG00000148672	2201.48	1935.35	1906.18	3432.59	3217.6	3211.47	2014.33	3287.22	-0.706567	5.73963e-15	9.00554e-14	GLUD1	10	87050486	87094866	-	3519	protein_coding	glutamate dehydrogenase 1 [Source:HGNC Symbol;Acc:HGNC:4335]	-	2101	1763	1856	3723	3869	3010	37.5498	33.0976	32.6353	58.4047	54.754	54.6487
ENSG00000173207	145.648	141.611	131.46	390.926	296.063	333.95	139.573	340.313	-1.28538	5.87702e-15	9.21235e-14	CKS1B	1	154974653	154979249	+	2338	protein_coding	CDC28 protein kinase regulatory subunit 1B [Source:HGNC Symbol;Acc:HGNC:19083]	-	139	129	128	424	356	313	3.73914	3.6451	3.38762	10.0114	7.58301	8.55327
ENSG00000117408	332.16	290.906	328.651	613.127	578.82	623.089	317.239	605.012	-0.930029	6.22179e-15	9.74354e-14	IPO13	1	43946939	43968022	+	5083	protein_coding	importin 13 [Source:HGNC Symbol;Acc:HGNC:16853]	-	317	265	320	665	696	584	3.9223	3.44421	3.89546	7.22231	6.81907	7.34049
ENSG00000147164	1072.97	865.034	881.196	1851.37	1715.67	1607.87	939.734	1724.97	-0.876393	6.44671e-15	1.00862e-13	SNX12	X	71056332	71073426	-	2595	protein_coding	sorting nexin 12 [Source:HGNC Symbol;Acc:HGNC:14976]	-	1024	788	858	2008	2063	1507	24.8178	20.061	20.4587	42.717	39.5911	37.1029
ENSG00000176105	1691.19	1591.75	1630.93	2660.88	2469.96	2535.03	1637.96	2555.29	-0.641438	6.54211e-15	1.0219e-13	YES1	18	721588	812546	-	5100	protein_coding	YES proto-oncogene 1, Src family tyrosine kinase [Source:HGNC Symbol;Acc:HGNC:12841]	-	1614	1450	1588	2886	2970	2376	19.9037	18.7829	19.2668	31.2392	29.0016	29.7652
ENSG00000177370	238.904	184.424	204.38	450.855	444.094	441.71	209.236	445.553	-1.08975	6.544e-15	1.0219e-13	TIMM22	17	997117	1003671	+	3194	protein_coding	translocase of inner mitochondrial membrane 22 [Source:HGNC Symbol;Acc:HGNC:17317]	-	228	168	199	489	534	414	4.48953	3.47487	3.8552	8.45178	8.32611	8.28129
ENSG00000101003	12.5739	26.3462	25.6759	101.419	120.587	114.162	21.532	112.056	-2.38183	6.63697e-15	1.03544e-13	GINS1	20	25407727	25452628	+	4068	protein_coding	GINS complex subunit 1 [Source:HGNC Symbol;Acc:HGNC:28980]	-	12	24	25	110	145	107	0.185525	0.389757	0.380267	1.49275	1.7751	1.68049
ENSG00000183715	77.539	86.723	70.8654	13.8299	9.97965	8.53546	78.3758	10.7817	2.85424	6.65676e-15	1.03755e-13	OPCML	11	132414977	133532519	-	7583	protein_coding	opioid binding protein/cell adhesion molecule like [Source:HGNC Symbol;Acc:HGNC:8143]	-	74	79	69	15	12	8	0.613751	0.688256	0.563037	0.1092	0.0788091	0.0674033
ENSG00000197217	277.673	362.261	401.571	675.822	867.398	903.692	347.168	815.637	-1.23188	6.76624e-15	1.05362e-13	ENTPD4	8	23385783	23457695	-	7064	protein_coding	ectonucleoside triphosphate diphosphohydrolase 4 [Source:HGNC Symbol;Acc:HGNC:14573]	-	265	330	391	733	1043	847	2.35937	3.08622	3.42496	5.72833	7.35309	7.66064
ENSG00000147251	510.29	556.564	622.383	975.47	1028.74	1101.07	563.079	1035.09	-0.877586	6.89366e-15	1.07245e-13	DOCK11	X	118495898	118686163	+	6721	protein_coding	dedicator of cytokinesis 11 [Source:HGNC Symbol;Acc:HGNC:23483]	-	487	507	606	1058	1237	1032	4.55718	4.98354	5.57915	8.69013	9.16583	9.81021
ENSG00000112081	2094.6	1884.85	1791.15	3616.99	3154.4	3114.38	1923.53	3295.25	-0.776729	7.08373e-15	1.10098e-13	SRSF3	6	36594353	36605600	+	7118	protein_coding	serine and arginine rich splicing factor 3 [Source:HGNC Symbol;Acc:HGNC:10785]	-	1999	1717	1744	3923	3793	2919	17.6627	15.9359	15.1606	30.4253	26.5376	26.2004
ENSG00000213853	201.182	209.672	218.758	396.458	459.064	472.651	209.871	442.724	-1.07622	7.37825e-15	1.14568e-13	EMP2	16	10528422	10580698	-	8718	protein_coding	epithelial membrane protein 2 [Source:HGNC Symbol;Acc:HGNC:3334]	-	192	191	213	430	552	443	1.38511	1.44737	1.51179	2.72286	3.15325	3.24653
ENSG00000114529	139.361	172.348	139.677	48.8657	41.5819	34.1418	150.462	41.5298	1.85053	7.76085e-15	1.20395e-13	C3orf52	3	112086335	112131004	+	6021	protein_coding	chromosome 3 open reading frame 52 [Source:HGNC Symbol;Acc:HGNC:26255]	-	133	157	136	53	50	32	1.38926	1.72264	1.39765	0.485939	0.413559	0.339558
ENSG00000130775	348.925	340.305	339.948	167.803	158.843	151.504	343.06	159.383	1.10475	7.85778e-15	1.21785e-13	THEMIS2	1	27872543	27886685	+	4621	protein_coding	thymocyte selection associated family member 2 [Source:HGNC Symbol;Acc:HGNC:16839]	-	333	310	331	182	191	142	4.53221	4.43189	4.43222	2.17425	2.05842	1.96329
ENSG00000140525	132.026	88.9185	101.676	302.414	261.134	303.009	107.54	288.852	-1.42299	7.87075e-15	1.21871e-13	FANCI	15	89243949	89317261	+	7766	protein_coding	FA complementation group I [Source:HGNC Symbol;Acc:HGNC:25568]	-	126	81	99	328	314	284	1.02041	0.689051	0.7888	2.33158	2.01358	2.33643
ENSG00000174738	1430.28	1511.61	1496.39	886.037	953.888	855.68	1479.43	898.535	0.718294	8.02222e-15	1.241e-13	NR1D2	3	23945260	23980618	+	5820	protein_coding	nuclear receptor subfamily 1 group D member 2 [Source:HGNC Symbol;Acc:HGNC:7963]	THR-like	1365	1377	1457	961	1147	802	14.7506	15.6306	15.4905	9.11538	9.81469	8.80407
ENSG00000139726	1016.39	877.11	922.277	1533.28	1587.6	1567.32	938.592	1562.73	-0.735332	8.14671e-15	1.25908e-13	DENR	12	122752774	122771064	+	3576	protein_coding	density regulated re-initiation and release factor [Source:HGNC Symbol;Acc:HGNC:2769]	-	970	799	898	1663	1909	1469	17.0599	14.7609	15.5385	25.6726	26.5855	26.2456
ENSG00000153113	1462.76	1795.93	1807.58	2762.3	3255.86	3196.53	1688.76	3071.56	-0.863055	8.36692e-15	1.2919e-13	CAST	5	96525267	96779595	+	12448	protein_coding	calpastatin [Source:HGNC Symbol;Acc:HGNC:1515]	-	1396	1636	1760	2996	3915	2996	7.05322	8.68255	8.74867	13.2867	15.6628	15.3771
ENSG00000154146	10.4782	9.87983	11.2974	80.2135	81.5005	72.5514	10.5518	78.0885	-2.88771	8.62595e-15	1.33065e-13	NRGN	11	124739846	124747210	+	1309	protein_coding	neurogranin [Source:HGNC Symbol;Acc:HGNC:8000]	-	10	9	11	87	98	68	0.480465	0.45422	0.519975	3.66905	3.7284	3.31896
ENSG00000114999	541.725	589.497	672.708	1072.28	1117.72	1066.93	601.31	1085.64	-0.852346	9.03461e-15	1.39239e-13	TTL	2	112482154	112541739	+	15732	protein_coding	tubulin tyrosine ligase [Source:HGNC Symbol;Acc:HGNC:21586]	-	517	537	655	1163	1344	1000	2.06685	2.25504	2.57624	4.08103	4.25453	4.06114
ENSG00000183087	3897.91	3876.19	4045.49	2612.93	2511.54	2698.27	3939.86	2607.58	0.595829	9.09051e-15	1.3997e-13	GAS6	13	113820549	113864067	-	6006	protein_coding	growth arrest specific 6 [Source:HGNC Symbol;Acc:HGNC:4168]	-	3720	3531	3939	2834	3020	2529	38.9546	38.8397	40.5817	26.0489	25.0413	26.9027
ENSG00000139719	326.921	337.012	319.408	155.817	138.052	153.638	327.78	149.169	1.1377	9.56911e-15	1.47202e-13	VPS33A	12	122229564	122266521	-	7493	protein_coding	VPS33A, CORVET/HOPS core subunit [Source:HGNC Symbol;Acc:HGNC:18179]	-	312	307	311	169	166	144	2.61879	2.70674	2.56823	1.2451	1.10329	1.22783
ENSG00000125740	149.839	153.686	174.596	54.3977	39.9186	50.1458	159.374	48.154	1.73228	9.74014e-15	1.49693e-13	FOSB	19	45467995	45475179	+	5553	protein_coding	FosB proto-oncogene, AP-1 transcription factor subunit [Source:HGNC Symbol;Acc:HGNC:3797]	TF_bZIP	143	140	170	59	48	47	1.61961	1.66557	1.89431	0.586541	0.430477	0.540757
ENSG00000137575	8945.27	7554.78	7228.27	4920.69	4177.31	4077.82	7909.44	4391.94	0.848646	9.79719e-15	1.5043e-13	SDCBP	8	58552924	58582860	+	4778	protein_coding	syndecan binding protein [Source:HGNC Symbol;Acc:HGNC:10662]	-	8537	6882	7038	5337	5023	3822	112.373	95.1551	91.1449	61.6631	52.3544	51.1066
ENSG00000165072	97.4476	113.069	95.5142	12.9079	21.6226	24.5394	102.01	19.69	2.37931	9.88503e-15	1.51638e-13	MAMDC2	9	70043581	70226970	+	3854	protein_coding	MAM domain containing 2 [Source:HGNC Symbol;Acc:HGNC:23673]	-	93	103	93	14	26	23	1.51765	1.76559	1.49314	0.200535	0.335968	0.381284
ENSG00000100316	21067.6	19519.3	18937.5	30926.5	29551.4	29147.5	19841.4	29875.1	-0.59044	1.05181e-14	1.61199e-13	RPL3	22	39312882	39320389	-	4787	protein_coding	ribosomal protein L3 [Source:HGNC Symbol;Acc:HGNC:10332]	-	20106	17781	18439	33543	35534	27319	264.158	245.39	238.343	386.823	369.672	364.614
ENSG00000164283	2887.8	2707.07	2600.45	1726.9	1593.42	1375.28	2731.78	1565.2	0.80274	1.09285e-14	1.67335e-13	ESM1	5	54977864	55022671	-	2695	protein_coding	endothelial cell specific molecule 1 [Source:HGNC Symbol;Acc:HGNC:3466]	-	2756	2466	2532	1873	1916	1289	64.3164	60.4502	58.1345	38.3666	35.4057	30.5581
ENSG00000170581	3261.88	3721.4	3907.87	1960.16	2261.22	2156.27	3630.38	2125.88	0.771948	1.11063e-14	1.69898e-13	STAT2	12	56341597	56360155	-	6109	protein_coding	signal transducer and activator of transcription 2 [Source:HGNC Symbol;Acc:HGNC:11363]	STAT	3113	3390	3805	2126	2719	2021	32.0487	36.6601	38.5402	19.2118	22.1654	21.1363
ENSG00000100441	1125.36	1217.41	1192.39	648.162	711.05	725.514	1178.39	694.909	0.762227	1.11185e-14	1.69928e-13	KHNYN	14	24429286	24441834	+	8015	protein_coding	KH and NYN domain containing [Source:HGNC Symbol;Acc:HGNC:20166]	-	1074	1109	1161	703	855	680	8.42757	9.14096	8.96309	4.84202	5.3125	5.42048
ENSG00000005884	5504.22	5852.15	5790.42	3903.73	3806.4	3890.04	5715.6	3866.72	0.563847	1.15789e-14	1.76801e-13	ITGA3	17	50055968	50090481	+	9802	protein_coding	integrin subunit alpha 3 [Source:HGNC Symbol;Acc:HGNC:6139]	-	5253	5331	5638	4234	4577	3646	33.705	35.93	35.5909	23.8457	23.2542	23.7648
ENSG00000102081	844.546	1086.78	1079.41	448.089	532.248	517.462	1003.58	499.267	1.0071	1.22908e-14	1.87271e-13	FMR1	X	147911951	147951125	+	8919	protein_coding	fragile X mental retardation 1 [Source:HGNC Symbol;Acc:HGNC:3775]	-	806	990	1051	486	640	485	5.68356	7.33302	7.29148	3.00812	3.57355	3.47422
ENSG00000168961	653.842	496.187	431.355	240.641	172.149	172.843	527.128	195.211	1.43259	1.22969e-14	1.87271e-13	LGALS9	17	27629798	27649560	+	5714	protein_coding	galectin 9 [Source:HGNC Symbol;Acc:HGNC:6570]	-	624	452	420	261	207	162	6.86824	5.22591	4.54819	2.52159	1.80412	1.81137
ENSG00000147416	3084.79	2746.59	2655.91	1799.73	1550.17	1474.5	2829.1	1608.14	0.81464	1.22986e-14	1.87271e-13	ATP6V1B2	8	20197367	20226819	+	7816	protein_coding	ATPase H+ transporting V1 subunit B2 [Source:HGNC Symbol;Acc:HGNC:854]	-	2944	2502	2586	1952	1864	1382	23.6894	21.1479	20.4726	13.787	11.8767	11.2968
ENSG00000159792	351.021	399.584	407.733	704.404	691.091	748.987	386.113	714.827	-0.887888	1.24375e-14	1.8921e-13	PSKH1	16	67893272	67929678	+	3977	protein_coding	protein serine kinase H1 [Source:HGNC Symbol;Acc:HGNC:9529]	-	335	364	397	764	831	702	5.29774	6.04658	6.17681	10.605	10.4059	11.2775
ENSG00000124120	279.769	307.373	293.732	543.055	543.891	581.478	293.624	556.141	-0.921027	1.25059e-14	1.90076e-13	TTPAL	20	44475886	44494603	+	7044	protein_coding	alpha tocopherol transfer protein like [Source:HGNC Symbol;Acc:HGNC:16114]	-	267	280	286	589	654	545	2.38393	2.62605	2.51232	4.61605	4.62375	4.94321
ENSG00000168300	660.129	762.943	744.6	347.592	405.007	389.43	722.557	380.677	0.924087	1.26866e-14	1.92644e-13	PCMTD1	8	51817575	51899186	-	7323	protein_coding	protein-L-isoaspartate (D-aspartate) O-methyltransferase domain containing 1 [Source:HGNC Symbol;Acc:HGNC:30483]	-	630	695	725	377	487	365	5.41069	6.26988	6.12601	2.84202	3.31189	3.18446
ENSG00000096384	13386	12493.6	12829.7	20178.8	18592.9	18892.2	12903.1	19221.3	-0.574972	1.27926e-14	1.94075e-13	HSP90AB1	6	44246166	44253888	+	2980	protein_coding	heat shock protein 90 alpha family class B member 1 [Source:HGNC Symbol;Acc:HGNC:5258]	-	12775	11381	12492	21886	22357	17707	269.616	252.306	259.385	405.438	373.623	379.63
ENSG00000143756	1189.28	1189.97	1223.2	739.44	755.958	704.175	1200.82	733.191	0.710933	1.29348e-14	1.96053e-13	FBXO28	1	224114087	224162047	+	6044	protein_coding	F-box protein 28 [Source:HGNC Symbol;Acc:HGNC:29046]	-	1135	1084	1191	802	909	660	11.8106	11.8486	12.1932	7.32528	7.48989	6.97673
ENSG00000100906	1839.98	1803.62	1746.99	1158.03	1024.58	932.499	1796.86	1038.37	0.790336	1.32268e-14	2.00295e-13	NFKBIA	14	35401511	35404749	-	2373	protein_coding	NFKB inhibitor alpha [Source:HGNC Symbol;Acc:HGNC:7797]	-	1756	1643	1701	1256	1232	874	46.5402	45.7408	44.3543	29.2191	25.8553	23.5313
ENSG00000184164	803.681	670.731	678.87	1391.29	1274.07	1219.5	717.761	1294.95	-0.851475	1.35595e-14	2.05145e-13	CRELD2	22	49918167	49927540	+	5165	protein_coding	cysteine rich with EGF like domains 2 [Source:HGNC Symbol;Acc:HGNC:28150]	-	767	611	661	1509	1532	1143	9.33956	7.8151	7.91882	16.1285	14.7715	14.1387
ENSG00000134321	5520.99	4539.23	3918.14	1223.49	1037.88	638.026	4659.45	966.465	2.26893	1.3921e-14	2.10422e-13	RSAD2	2	6865806	6898239	+	4834	protein_coding	radical S-adenosyl methionine domain containing 2 [Source:HGNC Symbol;Acc:HGNC:30908]	-	5269	4135	3815	1327	1248	598	68.5524	56.5109	48.8334	15.1544	12.8571	7.90363
ENSG00000181026	1267.87	1070.32	1116.39	679.51	652.835	603.884	1151.52	645.41	0.834535	1.52446e-14	2.30217e-13	AEN	15	88621296	88632282	+	6018	protein_coding	apoptosis enhancing nuclease [Source:HGNC Symbol;Acc:HGNC:25722]	-	1210	975	1087	737	785	566	12.6455	10.7033	11.1765	6.76067	6.49611	6.00892
ENSG00000161642	199.087	243.703	278.326	90.3555	72.3525	89.6223	240.372	84.1101	1.51919	1.61579e-14	2.43787e-13	ZNF385A	12	54369133	54391298	-	3179	protein_coding	zinc finger protein 385A [Source:HGNC Symbol;Acc:HGNC:17521]	-	190	222	271	98	87	84	3.75893	4.61345	5.27482	1.70181	1.3629	1.68819
ENSG00000161542	295.486	307.373	270.11	573.481	543.059	543.069	290.99	553.203	-0.92754	1.72298e-14	2.59722e-13	PRPSAP1	17	76309486	76384521	-	6939	protein_coding	phosphoribosyl pyrophosphate synthetase associated protein 1 [Source:HGNC Symbol;Acc:HGNC:9466]	-	282	280	263	622	653	509	2.55596	2.66578	2.34524	4.94843	4.68654	4.68655
ENSG00000055813	423.321	479.721	504.274	232.343	232.858	232.591	469.105	232.597	1.0121	1.73508e-14	2.61307e-13	CCDC85A	2	56184123	56386173	+	3982	protein_coding	coiled-coil domain containing 85A [Source:HGNC Symbol;Acc:HGNC:29400]	-	404	437	491	252	280	218	6.38089	7.2501	7.62973	3.4936	3.50181	3.49774
ENSG00000134532	59.726	79.0387	73.9465	6.45396	9.14801	9.60239	70.9037	8.40146	3.08027	1.7537e-14	2.6387e-13	SOX5	12	23529500	24562544	-	10445	protein_coding	SRY-box 5 [Source:HGNC Symbol;Acc:HGNC:11201]	HMG	57	72	72	7	11	9	0.343216	0.455394	0.426533	0.0369968	0.052447	0.0550511
ENSG00000170385	1966.77	2010	1901.04	1241.93	1289.04	1254.71	1959.27	1261.89	0.634418	1.78014e-14	2.67604e-13	SLC30A1	1	211571568	211578742	-	5474	protein_coding	solute carrier family 30 member 1 [Source:HGNC Symbol;Acc:HGNC:11012]	-	1877	1831	1851	1347	1550	1176	21.5656	22.0977	20.9233	13.5843	14.1014	13.7257
ENSG00000125952	1908.09	1708.11	1598.07	1040.93	1045.37	1006.12	1738.09	1030.81	0.753387	1.89916e-14	2.85237e-13	MAX	14	65006174	65102695	-	4430	protein_coding	MYC associated factor X [Source:HGNC Symbol;Acc:HGNC:6913]	bHLH	1821	1556	1556	1129	1257	943	25.8528	23.2044	21.7338	14.069	14.1308	13.6
ENSG00000135083	112.117	108.678	119.136	21.2059	33.2655	23.4725	113.31	25.9813	2.11425	1.9193e-14	2.87999e-13	CCNJL	5	160249106	160345396	-	9209	protein_coding	cyclin J like [Source:HGNC Symbol;Acc:HGNC:25876]	-	107	99	116	23	40	22	0.730756	0.710209	0.779425	0.137876	0.216313	0.152631
ENSG00000116977	1538.21	1453.43	1462.5	878.661	955.551	814.07	1484.71	882.761	0.748687	1.94683e-14	2.91865e-13	LGALS8	1	236518000	236552981	+	9710	protein_coding	galectin 8 [Source:HGNC Symbol;Acc:HGNC:6569]	-	1468	1324	1424	953	1149	763	9.50842	9.00809	9.07444	5.41811	5.89301	5.02039
ENSG00000137094	405.508	409.464	390.273	189.009	198.761	208.052	401.748	198.607	1.01737	1.95875e-14	2.93385e-13	DNAJB5	9	34989641	34998900	+	5891	protein_coding	DnaJ heat shock protein family (Hsp40) member B5 [Source:HGNC Symbol;Acc:HGNC:14887]	-	387	373	380	205	239	195	4.13165	4.18296	3.99139	1.92105	2.02044	2.11484
ENSG00000184445	45.0564	45.0081	41.0814	153.973	130.567	166.441	43.7153	150.327	-1.7796	1.98549e-14	2.97122e-13	KNTC1	12	122527246	122626396	+	11325	protein_coding	kinetochore associated 1 [Source:HGNC Symbol;Acc:HGNC:17255]	-	43	41	40	167	157	156	0.238799	0.239171	0.21855	0.814053	0.690395	0.880073
ENSG00000099901	850.833	794.778	812.384	1348.88	1309.83	1309.13	819.332	1322.61	-0.690782	2.03205e-14	3.03814e-13	RANBP1	22	20115938	20127357	+	4622	protein_coding	RAN binding protein 1 [Source:HGNC Symbol;Acc:HGNC:9847]	-	812	724	791	1463	1575	1227	11.0491	10.3484	10.5895	17.4739	16.9702	16.9608
ENSG00000070495	697.851	678.415	657.302	393.692	352.614	379.828	677.856	375.378	0.853574	2.07505e-14	3.09961e-13	JMJD6	17	76712832	76726799	-	5969	protein_coding	jumonji domain containing 6, arginine demethylase and lysine hydroxylase [Source:HGNC Symbol;Acc:HGNC:19355]	-	666	618	640	427	424	356	7.01736	6.83991	6.63449	3.94912	3.53753	3.81049
ENSG00000156642	1077.16	1071.41	1071.2	1668.81	1678.24	1654.81	1073.26	1667.29	-0.635605	2.08443e-14	3.11082e-13	NPTN	15	73560014	73634134	-	4032	protein_coding	neuroplastin [Source:HGNC Symbol;Acc:HGNC:17867]	-	1028	976	1043	1810	2018	1551	16.0352	15.9916	16.0064	24.7818	24.9251	24.5767
ENSG00000062485	1429.23	1360.12	1266.33	2203.57	2109.86	2136	1351.9	2149.81	-0.669294	2.09687e-14	3.12655e-13	CS	12	56271699	56300392	-	6402	protein_coding	citrate synthase [Source:HGNC Symbol;Acc:HGNC:2422]	-	1364	1239	1233	2390	2537	2002	13.3999	12.7855	11.9173	20.609	19.7352	19.9793
ENSG00000111653	505.051	368.847	433.409	196.385	200.425	178.178	435.769	191.662	1.1836	2.16451e-14	3.22449e-13	ING4	12	6650280	6663148	-	2736	protein_coding	inhibitor of growth family member 4 [Source:HGNC Symbol;Acc:HGNC:19423]	-	482	336	422	213	241	167	11.0798	8.1131	9.54389	4.29772	4.38669	3.89971
ENSG00000196411	434.847	486.307	533.031	828.873	947.235	957.039	484.728	911.049	-0.909979	2.23099e-14	3.32053e-13	EPHB4	7	100802565	100827521	-	6435	protein_coding	EPH receptor B4 [Source:HGNC Symbol;Acc:HGNC:3395]	-	415	443	519	899	1139	897	4.05603	4.54798	4.99054	7.71233	8.81477	8.90587
ENSG00000143401	747.099	705.859	694.275	1211.5	1165.96	1153.35	715.744	1176.94	-0.717651	2.24443e-14	3.33753e-13	ANP32E	1	150218417	150236156	-	3605	protein_coding	acidic nuclear phosphoprotein 32 family member E [Source:HGNC Symbol;Acc:HGNC:16673]	-	713	643	676	1314	1402	1081	12.439	11.7834	11.603	20.1217	19.3677	19.1581
ENSG00000145555	2809.22	3214.24	3402.57	1753.63	1975.97	1824.45	3142.01	1851.35	0.762826	2.40597e-14	3.57452e-13	MYO10	5	16661914	16936276	-	13963	protein_coding	myosin X [Source:HGNC Symbol;Acc:HGNC:7593]	-	2681	2928	3313	1902	2376	1710	12.0759	13.8534	14.6815	7.5198	8.4743	7.82438
ENSG00000116120	572.112	454.472	456.003	1178.31	973.016	909.027	494.196	1020.12	-1.04583	2.46219e-14	3.65475e-13	FARSB	2	222570536	222656337	-	3369	protein_coding	phenylalanyl-tRNA synthetase subunit beta [Source:HGNC Symbol;Acc:HGNC:17800]	-	546	414	444	1278	1170	852	10.1928	8.11826	8.15476	20.9413	17.295	16.1574
ENSG00000174705	2510.59	2849.78	2923.97	1684.48	1739.79	1710.29	2761.45	1711.52	0.690058	2.49153e-14	3.69498e-13	SH3PXD2B	5	172325000	172454523	-	8242	protein_coding	SH3 and PX domains 2B [Source:HGNC Symbol;Acc:HGNC:29242]	-	2396	2596	2847	1827	2092	1603	18.2833	20.8083	21.3739	12.2372	12.6405	12.4261
ENSG00000197380	324.825	301.884	308.11	123.547	135.557	153.638	311.607	137.581	1.18281	2.52969e-14	3.74821e-13	DACT3	19	46647612	46661138	-	5361	protein_coding	dishevelled binding antagonist of beta catenin 3 [Source:HGNC Symbol;Acc:HGNC:30745]	-	310	275	300	134	163	144	3.63678	3.38884	3.46262	1.37985	1.51418	1.71613
ENSG00000093072	145.648	139.415	105.785	303.336	305.211	355.289	130.283	321.279	-1.30174	2.61411e-14	3.86983e-13	ADA2	22	17178790	17258235	-	8704	protein_coding	adenosine deaminase 2 [Source:HGNC Symbol;Acc:HGNC:1839]	-	139	127	103	329	367	333	1.00438	0.963937	0.73223	2.08666	2.09983	2.44432
ENSG00000109787	1536.11	1784.96	1876.39	858.377	1035.39	966.641	1732.49	953.469	0.861277	2.65268e-14	3.9234e-13	KLF3	4	38664196	38701042	+	6297	protein_coding	Kruppel like factor 3 [Source:HGNC Symbol;Acc:HGNC:16516]	zf-C2H2	1466	1626	1827	931	1245	906	14.642	17.0589	17.9529	8.16188	9.84627	9.19236
ENSG00000155465	368.834	330.426	305.029	163.193	118.924	129.099	334.763	137.072	1.28879	2.69264e-14	3.97893e-13	SLC7A7	14	22773222	22829820	-	5131	protein_coding	solute carrier family 7 member 7 [Source:HGNC Symbol;Acc:HGNC:11065]	-	352	301	297	177	143	121	4.31461	3.8755	3.58165	1.90434	1.38794	1.50666
ENSG00000073849	243.095	236.018	228.002	100.497	98.1332	80.0199	235.705	92.8835	1.33838	2.84166e-14	4.19539e-13	ST6GAL1	3	186930485	187078553	+	9151	protein_coding	ST6 beta-galactoside alpha-2,6-sialyltransferase 1 [Source:HGNC Symbol;Acc:HGNC:10860]	-	232	215	222	109	118	75	1.59449	1.55215	1.50111	0.657555	0.642169	0.523631
ENSG00000130303	1992.96	1901.32	1891.8	1285.26	1177.6	1134.15	1928.69	1199	0.685394	3.07385e-14	4.53413e-13	BST2	19	17402939	17405648	-	1119	protein_coding	bone marrow stromal cell antigen 2 [Source:HGNC Symbol;Acc:HGNC:1119]	-	1902	1732	1842	1394	1416	1063	106.901	102.254	101.856	68.7713	63.0187	60.6926
ENSG00000142731	14.6695	20.8574	22.5948	97.7314	93.975	99.2247	19.3739	96.9771	-2.32291	3.20299e-14	4.72041e-13	PLK4	4	127880861	127899195	+	4482	protein_coding	polo like kinase 4 [Source:HGNC Symbol;Acc:HGNC:11397]	-	14	19	22	106	113	93	0.196452	0.280056	0.303725	1.30559	1.25557	1.32569
ENSG00000143319	270.339	292.004	282.434	508.019	549.712	535.6	281.592	531.111	-0.915861	3.22722e-14	4.75188e-13	ISG20L2	1	156721891	156728799	-	5262	protein_coding	interferon stimulated exonuclease gene 20 like 2 [Source:HGNC Symbol;Acc:HGNC:25745]	-	258	266	275	551	661	502	3.08369	3.3396	3.23378	5.78063	6.25585	6.09516
ENSG00000197956	17476.7	14135.8	12927.3	34899.3	29893.2	25214.8	14846.6	30002.5	-1.01498	3.26832e-14	4.8081e-13	S100A6	1	153534599	153536244	-	971	protein_coding	S100 calcium binding protein A6 [Source:HGNC Symbol;Acc:HGNC:10496]	-	16679	12877	12587	37852	35945	23633	1080.32	876.111	802.107	2152.01	1843.55	1555.01
ENSG00000149212	294.439	260.169	272.164	545.821	512.289	518.529	275.591	525.546	-0.930882	3.36907e-14	4.94971e-13	SESN3	11	95165513	95232541	-	10573	protein_coding	sestrin 3 [Source:HGNC Symbol;Acc:HGNC:23060]	-	281	237	265	592	616	486	1.67151	1.48086	1.55087	3.09099	2.90147	2.93677
ENSG00000183283	4101.18	3429.4	3449.81	2256.12	2162.26	2222.42	3660.13	2213.6	0.725628	3.37058e-14	4.94971e-13	DAZAP2	12	51238292	51271362	+	5731	protein_coding	DAZ associated protein 2 [Source:HGNC Symbol;Acc:HGNC:2684]	-	3914	3124	3359	2447	2600	2083	42.9528	36.0118	36.2668	23.571	22.5933	23.2215
ENSG00000166167	127.835	150.393	148.92	338.372	313.527	305.143	142.383	319.014	-1.16463	3.67363e-14	5.38995e-13	BTRC	10	101354033	101557321	+	6613	protein_coding	beta-transducin repeat containing E3 ubiquitin protein ligase [Source:HGNC Symbol;Acc:HGNC:1144]	-	122	137	145	367	377	286	1.16028	1.36863	1.35675	3.06367	2.83909	2.76312
ENSG00000171960	92.2085	72.4521	91.4061	269.222	245.333	200.583	85.3556	238.38	-1.48229	3.73606e-14	5.47668e-13	PPIH	1	42658425	42676758	+	1444	protein_coding	peptidylprolyl isomerase H [Source:HGNC Symbol;Acc:HGNC:14651]	-	88	66	89	292	295	188	3.83281	3.01954	3.81375	11.1632	10.174	8.31808
ENSG00000164171	1328.64	1643.35	1652.5	2570.52	3077.89	2732.41	1541.5	2793.61	-0.858094	3.82231e-14	5.59815e-13	ITGA2	5	52989326	53094779	+	7910	protein_coding	integrin subunit alpha 2 [Source:HGNC Symbol;Acc:HGNC:6137]	-	1268	1497	1609	2788	3701	2561	10.0819	12.5029	12.5866	19.4577	23.3012	20.6855
ENSG00000142669	8278.86	7630.52	7186.16	13491.5	11870.8	11847.2	7698.51	12403.2	-0.688086	3.91042e-14	5.72211e-13	SH3BGRL3	1	26279176	26281522	+	1786	protein_coding	SH3 domain binding glutamate rich protein like 3 [Source:HGNC Symbol;Acc:HGNC:15568]	-	7901	6951	6997	14633	14274	11104	278.229	257.116	242.415	452.3	398.016	397.219
ENSG00000144063	31.4347	29.6395	20.5407	125.391	117.261	104.559	27.205	115.737	-2.09287	4.06001e-14	5.93574e-13	MALL	2	110083870	110116566	-	3167	protein_coding	mal, T cell differentiation protein like [Source:HGNC Symbol;Acc:HGNC:6818]	-	30	27	20	136	141	98	0.595764	0.563222	0.390761	2.37064	2.21721	1.97702
ENSG00000136235	2569.26	3710.43	3833.92	1317.53	1753.92	1526.78	3371.2	1532.74	1.13687	4.31742e-14	6.30648e-13	GPNMB	7	23235967	23275108	+	6040	protein_coding	glycoprotein nmb [Source:HGNC Symbol;Acc:HGNC:4462]	-	2452	3380	3733	1429	2109	1431	25.532	36.9695	38.2428	13.0608	17.389	15.1368
ENSG00000164713	5702.26	5104.58	5062.25	3546.91	3294.95	3169.86	5289.7	3337.24	0.664388	4.46051e-14	6.50975e-13	BRI3	7	98252379	98310441	+	5139	protein_coding	brain protein I3 [Source:HGNC Symbol;Acc:HGNC:1109]	-	5442	4650	4929	3847	3962	2971	66.6011	59.7775	59.3484	41.3255	38.3948	36.9366
ENSG00000114867	4712.07	5366.94	5981.45	8501.71	9380.87	9751.76	5353.49	9211.45	-0.782877	4.5579e-14	6.646e-13	EIF4G1	3	184314495	184335358	+	8257	protein_coding	eukaryotic translation initiation factor 4 gamma 1 [Source:HGNC Symbol;Acc:HGNC:3296]	-	4497	4889	5824	9221	11280	9140	34.2533	39.1166	43.6444	61.6496	68.0335	70.7223
ENSG00000163814	1077.16	1216.32	1171.85	645.396	722.693	634.825	1155.11	667.638	0.789473	4.58428e-14	6.67856e-13	CDCP1	3	45082278	45146422	-	6507	protein_coding	CUB domain containing protein 1 [Source:HGNC Symbol;Acc:HGNC:24357]	-	1028	1108	1141	700	869	595	9.93605	11.2492	10.8501	5.9387	6.65082	5.84209
ENSG00000096092	140.408	103.189	115.028	332.84	267.787	299.808	119.542	300.145	-1.32638	4.76196e-14	6.93129e-13	TMEM14A	6	52671109	52686588	+	992	protein_coding	transmembrane protein 14A [Source:HGNC Symbol;Acc:HGNC:21076]	-	134	94	112	361	322	281	8.49561	6.26008	6.98611	20.0895	16.1652	18.0978
ENSG00000164032	1666.04	1411.72	1312.55	3164.29	2573.92	2540.37	1463.44	2759.52	-0.915161	4.80017e-14	6.98076e-13	H2AFZ	4	99948086	99950388	-	2303	protein_coding	H2A histone family member Z [Source:HGNC Symbol;Acc:HGNC:4741]	-	1590	1286	1278	3432	3095	2381	43.4215	36.8902	34.3373	82.2674	66.9272	66.0538
ENSG00000182544	276.626	242.605	255.732	484.047	490.666	522.797	258.321	499.17	-0.949179	4.84392e-14	7.03818e-13	MFSD5	12	53251251	53254405	+	2581	protein_coding	major facilitator superfamily domain containing 5 [Source:HGNC Symbol;Acc:HGNC:28156]	-	264	221	249	525	590	490	6.43306	5.65676	5.96953	11.2291	11.3841	12.1294
ENSG00000092201	1403.04	1337.07	1420.39	2171.3	2168.08	2070.92	1386.83	2136.76	-0.62375	4.97595e-14	7.22366e-13	SUPT16H	14	21351472	21384266	-	7151	protein_coding	SPT16 homolog, facilitates chromatin remodeling subunit [Source:HGNC Symbol;Acc:HGNC:11465]	-	1339	1218	1383	2355	2607	1941	11.7765	11.2524	11.967	18.1802	18.1556	17.3417
ENSG00000133265	432.751	339.208	324.543	800.291	684.438	753.254	365.501	745.994	-1.02872	5.00131e-14	7.25409e-13	HSPBP1	19	55262231	55280381	-	2159	protein_coding	HSPA (Hsp70) binding protein 1 [Source:HGNC Symbol;Acc:HGNC:24989]	-	413	309	316	868	823	706	12.0309	9.45517	9.05657	22.1943	18.9838	20.8922
ENSG00000122140	323.778	279.929	295.786	651.85	553.039	560.14	299.831	588.343	-0.972234	5.12603e-14	7.42847e-13	MRPS2	9	135499984	135504673	+	2464	protein_coding	mitochondrial ribosomal protein S2 [Source:HGNC Symbol;Acc:HGNC:14495]	-	309	255	288	707	665	525	7.88713	6.83696	7.23237	15.8399	13.4405	13.6129
ENSG00000188313	4815.8	4216.49	3685	2524.42	2309.46	2037.84	4239.1	2290.57	0.887674	5.1611e-14	7.47273e-13	PLSCR1	3	146515180	146544864	-	4340	protein_coding	phospholipid scramblase 1 [Source:HGNC Symbol;Acc:HGNC:9092]	-	4596	3841	3588	2738	2777	1910	66.6027	58.468	51.1554	34.8272	31.8656	28.1175
ENSG00000153071	5099.76	5532.71	5376.53	3487.91	3587.68	3672.38	5336.33	3582.66	0.574892	5.18304e-14	7.49321e-13	DAB2	5	39371675	39462300	-	7717	protein_coding	DAB2, clathrin adaptor protein [Source:HGNC Symbol;Acc:HGNC:2662]	-	4867	5040	5235	3783	4314	3442	39.6656	43.1465	41.9756	27.0621	27.8399	28.4967
ENSG00000138080	3435.82	3843.25	3866.79	5556.86	5784.04	5720.89	3715.29	5687.26	-0.614297	5.18432e-14	7.49321e-13	EMILIN1	2	27078567	27086408	+	3958	protein_coding	elastin microfibril interfacer 1 [Source:HGNC Symbol;Acc:HGNC:19880]	-	3279	3501	3765	6027	6955	5362	52.1035	58.4359	58.8597	84.062	87.5099	86.5532
ENSG00000167716	966.094	922.118	1026.01	581.779	550.544	585.746	971.406	572.69	0.763323	5.19387e-14	7.50044e-13	WDR81	17	1716523	1738599	+	7913	protein_coding	WD repeat domain 81 [Source:HGNC Symbol;Acc:HGNC:26600]	-	922	840	999	631	662	549	7.3281	7.01297	7.81184	4.40213	4.16632	4.43265
ENSG00000227220	1844.17	1972.67	2032.5	1128.52	1259.1	1234.44	1949.78	1207.35	0.691429	5.27391e-14	7.60937e-13	AL133346.1	6	131950946	132077393	+	495	antisense	novel transcript	-	1760	1797	1979	1224	1514	1157	223.619	239.832	247.383	136.506	152.32	149.335
ENSG00000175906	276.626	253.582	248.542	566.105	525.595	465.183	259.583	518.961	-1.00066	5.47868e-14	7.89791e-13	ARL4D	17	43398959	43401137	+	1612	protein_coding	ADP ribosylation factor like GTPase 4D [Source:HGNC Symbol;Acc:HGNC:656]	-	264	231	242	614	632	436	10.3001	9.46696	9.28922	21.027	19.5249	17.2804
ENSG00000164929	52.3912	40.6171	39.0273	189.009	132.23	153.638	44.0119	158.293	-1.84536	5.70404e-14	8.21561e-13	BAALC	8	103140710	103230305	+	3997	protein_coding	BAALC, MAP3K1 and KLF4 binding [Source:HGNC Symbol;Acc:HGNC:14333]	-	50	37	38	205	159	144	0.786751	0.611549	0.588272	2.83135	1.98107	2.30176
ENSG00000189091	1887.13	1816.79	1881.53	2764.14	2777.67	2993.81	1861.82	2845.21	-0.611396	5.76676e-14	8.29871e-13	SF3B3	16	70523788	70577670	+	12419	protein_coding	splicing factor 3b subunit 3 [Source:HGNC Symbol;Acc:HGNC:10770]	-	1801	1655	1832	2998	3340	2806	9.12071	8.8039	9.12784	13.3266	13.3936	14.4356
ENSG00000114480	9763.63	8306.74	7817.79	5436.08	4959.05	4703.04	8629.39	5032.72	0.777817	6.18666e-14	8.89521e-13	GBE1	3	81489699	81762161	-	5171	protein_coding	1,4-alpha-glucan branching enzyme 1 [Source:HGNC Symbol;Acc:HGNC:4180]	-	9318	7567	7612	5896	5963	4408	113.331	96.6747	91.0864	62.9444	57.4283	54.4627
ENSG00000164463	433.799	474.232	483.733	198.229	252.818	184.579	463.921	211.875	1.12593	6.26311e-14	8.99729e-13	CREBRF	5	173056352	173139284	+	12333	protein_coding	CREB3 regulatory factor [Source:HGNC Symbol;Acc:HGNC:24050]	-	414	432	471	215	304	173	2.11122	2.31408	2.3631	0.962374	1.22755	0.89621
ENSG00000204394	1077.16	990.179	916.115	1795.12	1584.27	1670.82	994.486	1683.4	-0.759277	6.28678e-14	9.02344e-13	VARS	6	31777518	31795953	-	6081	protein_coding	valyl-tRNA synthetase [Source:HGNC Symbol;Acc:HGNC:12651]	-	1028	902	892	1947	1905	1566	10.6321	9.7993	9.07651	17.6752	15.6011	16.4532
ENSG00000109572	716.712	686.1	751.789	1140.51	1180.93	1231.24	718.2	1184.22	-0.720797	6.4017e-14	9.18041e-13	CLCN3	4	169612633	169723673	+	8123	protein_coding	chloride voltage-gated channel 3 [Source:HGNC Symbol;Acc:HGNC:2021]	-	684	625	732	1237	1420	1154	5.29592	5.08308	5.57601	8.40674	8.70579	9.07657
ENSG00000065328	3.14347	3.29328	3.0811	72.8376	57.383	57.6144	3.17262	62.6116	-4.30398	6.61171e-14	9.47334e-13	MCM10	10	13161554	13211104	+	5454	protein_coding	minichromosome maintenance 10 replication initiation factor [Source:HGNC Symbol;Acc:HGNC:18043]	-	3	3	3	79	69	54	0.0345945	0.0363387	0.0340357	0.799625	0.630043	0.632573
ENSG00000141526	7742.37	7559.17	7325.84	11619.9	10976.8	10686.4	7542.46	11094.4	-0.556778	6.74985e-14	9.66289e-13	SLC16A3	17	82228397	82261129	+	8995	protein_coding	solute carrier family 16 member 3 [Source:HGNC Symbol;Acc:HGNC:10924]	-	7389	6886	7133	12603	13199	10016	51.6637	50.5743	49.0682	77.3477	73.0762	71.1419
ENSG00000126903	339.495	290.906	310.164	642.63	558.86	595.348	313.522	598.946	-0.93302	6.83539e-14	9.77686e-13	SLC10A3	X	154487306	154490690	-	2247	protein_coding	solute carrier family 10 member 3 [Source:HGNC Symbol;Acc:HGNC:22979]	-	324	265	302	697	672	558	9.06866	7.79124	8.31635	17.124	14.8937	15.8659
ENSG00000217128	802.633	908.945	950.007	459.153	523.1	417.171	887.195	466.475	0.925103	7.15298e-14	1.02223e-12	FNIP1	5	131641714	131797063	-	7942	protein_coding	folliculin interacting protein 1 [Source:HGNC Symbol;Acc:HGNC:29418]	-	766	828	925	498	629	391	6.06597	6.88754	7.20677	3.46158	3.94418	3.14542
ENSG00000120868	722.999	686.1	732.276	320.854	400.018	403.301	713.791	374.724	0.930326	7.16915e-14	1.02365e-12	APAF1	12	98645141	98735433	+	7908	protein_coding	apoptotic peptidase activating factor 1 [Source:HGNC Symbol;Acc:HGNC:576]	-	690	625	713	348	481	378	5.48762	5.22128	5.57894	2.42933	3.02911	3.05392
ENSG00000068971	883.316	866.132	948.98	517.239	528.09	546.269	899.476	530.533	0.762403	7.3332e-14	1.04617e-12	PPP2R5B	11	64917553	64934473	+	3376	protein_coding	protein phosphatase 2 regulatory subunit B'beta [Source:HGNC Symbol;Acc:HGNC:9310]	-	843	789	924	561	635	512	15.7046	15.4397	16.9355	9.17349	9.36715	9.68947
ENSG00000149289	800.538	874.914	921.25	507.097	502.309	456.647	865.567	488.684	0.823515	7.71864e-14	1.10021e-12	ZC3H12C	11	110093361	110171841	+	9719	protein_coding	zinc finger CCCH-type containing 12C [Source:HGNC Symbol;Acc:HGNC:29362]	-	764	797	897	550	604	428	4.94394	5.41752	5.71084	3.12403	3.09493	2.81355
ENSG00000109193	311.204	278.831	272.164	535.679	568.84	525.998	287.4	543.506	-0.919976	7.8464e-14	1.11671e-12	SULT1E1	4	69841212	69860152	-	2091	protein_coding	sulfotransferase family 1E member 1 [Source:HGNC Symbol;Acc:HGNC:11377]	-	297	254	265	581	684	493	8.93313	8.02497	7.84189	15.339	16.2906	15.0635
ENSG00000119383	1737.29	1270.11	1432.71	3121.87	2660.41	2655.6	1480.04	2812.63	-0.926149	7.84793e-14	1.11671e-12	PTPA	9	129110950	129148946	+	5624	protein_coding	protein phosphatase 2 phosphatase activator [Source:HGNC Symbol;Acc:HGNC:9308]	-	1658	1157	1395	3386	3199	2489	18.5413	13.591	15.3482	33.2366	28.3273	28.2756
ENSG00000136770	1243.77	1172.41	1147.2	759.724	703.565	696.707	1187.79	719.999	0.721972	7.94018e-14	1.12886e-12	DNAJC1	10	21756537	22003769	-	2501	protein_coding	DnaJ heat shock protein family (Hsp40) member C1 [Source:HGNC Symbol;Acc:HGNC:20090]	MYB	1187	1068	1117	824	846	653	29.8496	28.2112	27.6356	18.1881	16.8458	16.6814
ENSG00000119969	25.1478	23.0529	16.4326	107.873	101.46	92.8231	21.5444	100.719	-2.22847	8.09858e-14	1.15039e-12	HELLS	10	94501434	94613905	+	10148	protein_coding	helicase, lymphoid specific [Source:HGNC Symbol;Acc:HGNC:4861]	-	24	21	16	117	122	87	0.148741	0.136711	0.0975593	0.636473	0.598708	0.547736
ENSG00000158604	1595.84	1534.67	1462.5	967.172	985.49	942.101	1531	964.921	0.66548	8.69298e-14	1.23376e-12	TMED4	7	44577894	44582287	-	3769	protein_coding	transmembrane p24 trafficking protein 4 [Source:HGNC Symbol;Acc:HGNC:22301]	-	1523	1398	1424	1049	1185	883	25.4141	24.5044	23.3783	15.3647	15.6577	14.9681
ENSG00000183671	759.672	623.527	574.112	1453.99	1256.6	1155.49	652.437	1288.69	-0.982404	8.73928e-14	1.23927e-12	GPR1	2	206175316	206218047	-	2834	protein_coding	G protein-coupled receptor 1 [Source:HGNC Symbol;Acc:HGNC:4463]	-	725	568	559	1577	1511	1083	16.0894	13.2407	12.2051	30.7189	26.5522	24.4152
ENSG00000136156	10454.1	10782.2	10091.6	7430.36	6927.54	6900.92	10442.7	7086.27	0.559335	8.91903e-14	1.26367e-12	ITM2B	13	48232612	48270357	+	10706	protein_coding	integral membrane protein 2B [Source:HGNC Symbol;Acc:HGNC:6174]	-	9977	9822	9826	8059	8330	6468	58.6103	60.6089	56.7909	41.5555	38.7484	38.5989
ENSG00000118193	14.6695	15.3686	21.5677	82.0575	88.1536	110.961	17.202	93.724	-2.43983	9.55801e-14	1.35304e-12	KIF14	1	200551497	200620734	-	7277	protein_coding	kinesin family member 14 [Source:HGNC Symbol;Acc:HGNC:19181]	-	14	14	21	89	106	104	0.120998	0.127098	0.178565	0.675168	0.72542	0.913089
ENSG00000151883	419.13	387.509	366.651	203.761	184.623	182.445	391.097	190.277	1.03886	9.62365e-14	1.36117e-12	PARP8	5	50665899	50846522	+	10056	protein_coding	poly(ADP-ribose) polymerase family member 8 [Source:HGNC Symbol;Acc:HGNC:26124]	-	400	353	357	221	222	171	2.5017	2.31907	2.19671	1.21323	1.09942	1.08643
ENSG00000113580	3445.25	3704.94	3643.92	2316.05	2460.81	2405.93	3598.03	2394.27	0.587507	9.86852e-14	1.3946e-12	NR3C1	5	143277931	143435512	-	9172	protein_coding	nuclear receptor subfamily 3 group C member 1 [Source:HGNC Symbol;Acc:HGNC:7978]	ESR-like	3288	3375	3548	2512	2959	2255	22.546	24.3094	23.9358	15.1192	16.0663	15.7078
ENSG00000060491	1449.14	1290.96	1366.98	855.611	852.428	825.806	1369.03	844.615	0.696595	1.00876e-13	1.42434e-12	OGFR	20	62804835	62814000	+	4702	protein_coding	opioid growth factor receptor [Source:HGNC Symbol;Acc:HGNC:15768]	-	1383	1176	1331	928	1025	774	18.4987	16.523	17.5156	10.8953	10.8562	10.517
ENSG00000151917	99.5433	118.558	134.542	279.364	271.945	289.139	117.548	280.15	-1.25178	1.06412e-13	1.50123e-12	BEND6	6	56955126	57027342	+	5588	protein_coding	BEN domain containing 6 [Source:HGNC Symbol;Acc:HGNC:20871]	-	95	108	131	303	327	271	1.06922	1.27682	1.45059	2.99337	2.91425	3.09846
ENSG00000138448	6977.46	7516.36	8062.22	4065.07	4748.65	4840.67	7518.68	4551.47	0.724243	1.08346e-13	1.5272e-12	ITGAV	2	186590065	186680901	+	8211	protein_coding	integrin subunit alpha V [Source:HGNC Symbol;Acc:HGNC:6150]	-	6659	6847	7850	4409	5710	4537	51.0052	55.0894	59.1565	29.6427	34.6319	35.3025
ENSG00000178685	2722.25	2758.67	2629.21	1861.51	1693.21	1743.37	2703.37	1766.03	0.614299	1.10434e-13	1.55531e-12	PARP10	8	143977153	144012772	-	6033	protein_coding	poly(ADP-ribose) polymerase family member 10 [Source:HGNC Symbol;Acc:HGNC:25895]	-	2598	2513	2560	2019	2036	1634	27.0836	27.5184	26.2564	18.4747	16.8066	17.3042
ENSG00000112183	88.0172	94.4073	89.352	23.0499	14.9695	17.0709	90.5922	18.3634	2.30479	1.10716e-13	1.55796e-12	RBM24	6	17281346	17293875	+	3444	protein_coding	RNA binding motif protein 24 [Source:HGNC Symbol;Acc:HGNC:21539]	-	84	86	87	25	18	16	1.53397	1.64968	1.56309	0.400729	0.260283	0.296817
ENSG00000163840	3489.25	3863.01	3601.81	2424.85	2405.1	2187.21	3651.36	2339.05	0.641982	1.11364e-13	1.56574e-12	DTX3L	3	122564238	122575203	+	5868	protein_coding	deltex E3 ubiquitin ligase 3L [Source:HGNC Symbol;Acc:HGNC:30323]	-	3330	3519	3507	2630	2892	2050	35.6907	39.618	36.9807	24.7423	24.5439	22.3201
ENSG00000152558	4155.67	3914.61	3747.65	2595.42	2652.09	2602.25	3939.31	2616.59	0.590158	1.11713e-13	1.56931e-12	TMEM123	11	102396332	102470384	-	4647	protein_coding	transmembrane protein 123 [Source:HGNC Symbol;Acc:HGNC:30138]	-	3966	3566	3649	2815	3189	2439	53.6762	50.6958	48.5881	33.4411	34.1757	33.5329
ENSG00000168404	659.081	603.768	633.68	303.336	373.405	295.54	632.176	324.094	0.960964	1.12747e-13	1.58248e-12	MLKL	16	74671855	74700960	-	5692	protein_coding	mixed lineage kinase domain like pseudokinase [Source:HGNC Symbol;Acc:HGNC:26617]	-	629	550	617	329	449	277	6.95004	6.38354	6.70732	3.19084	3.92842	3.10919
ENSG00000154122	461.043	465.45	472.436	798.447	770.928	796.999	466.309	788.791	-0.757998	1.23909e-13	1.73767e-12	ANKH	5	14704800	14871785	-	12702	protein_coding	ANKH inorganic pyrophosphate transport regulator [Source:HGNC Symbol;Acc:HGNC:15492]	-	440	424	460	866	927	747	2.17862	2.20525	2.24086	3.76374	3.63449	3.75734
ENSG00000112029	70.2042	90.0163	79.0817	215.747	197.93	215.52	79.7674	209.732	-1.395	1.2506e-13	1.75233e-12	FBXO5	6	152970519	152983579	-	3833	protein_coding	F-box protein 5 [Source:HGNC Symbol;Acc:HGNC:13584]	-	67	82	77	234	238	202	1.09935	1.41331	1.24303	3.37017	3.09225	3.36701
ENSG00000119927	95.352	103.189	108.866	229.577	247.828	264.599	102.469	247.335	-1.27004	1.25477e-13	1.75668e-12	GPAM	10	112149864	112215377	-	9808	protein_coding	glycerol-3-phosphate acyltransferase, mitochondrial [Source:HGNC Symbol;Acc:HGNC:24865]	-	91	94	106	249	298	248	0.583529	0.633157	0.668736	1.4015	1.51311	1.61549
ENSG00000100804	1364.27	1113.13	1090.71	2612.01	2115.69	2057.05	1189.37	2261.58	-0.927223	1.28779e-13	1.80138e-12	PSMB5	14	23016543	23035230	-	1765	protein_coding	proteasome subunit beta 5 [Source:HGNC Symbol;Acc:HGNC:9542]	-	1302	1014	1062	2833	2544	1928	46.3946	37.9539	37.2314	88.6087	71.7808	69.7902
ENSG00000125814	161.365	201.988	204.38	43.3338	54.8881	75.7522	189.244	57.9913	1.71525	1.34211e-13	1.87577e-12	NAPB	20	23374519	23421519	-	5234	protein_coding	NSF attachment protein beta [Source:HGNC Symbol;Acc:HGNC:15751]	-	154	184	199	47	66	71	1.8505	2.32246	2.3526	0.495722	0.627981	0.866676
ENSG00000158615	1579.07	1847.53	1896.93	1034.48	1092.77	1042.39	1774.51	1056.55	0.747734	1.39998e-13	1.955e-12	PPP1R15B	1	204403387	204411791	-	5227	protein_coding	protein phosphatase 1 regulatory subunit 15B [Source:HGNC Symbol;Acc:HGNC:14951]	-	1507	1683	1847	1122	1314	977	18.1327	21.2714	21.8647	11.8499	12.5193	11.9419
ENSG00000102034	1222.81	1269.01	1190.33	714.546	731.009	800.199	1227.38	748.585	0.714321	1.42393e-13	1.98676e-12	ELF4	X	130064874	130110716	-	4316	protein_coding	E74 like ETS transcription factor 4 [Source:HGNC Symbol;Acc:HGNC:3319]	ETS	1167	1156	1159	775	879	750	17.0056	17.6946	16.6162	9.91276	10.1425	11.1023
ENSG00000162692	483.047	481.916	460.111	252.627	262.797	234.725	475.025	250.05	0.923525	1.52838e-13	2.13069e-12	VCAM1	1	100719742	100739045	+	6049	protein_coding	vascular cell adhesion molecule 1 [Source:HGNC Symbol;Acc:HGNC:12663]	-	461	439	448	274	316	220	4.79312	4.79451	4.58272	2.50058	2.60159	2.32365
ENSG00000110427	388.743	413.855	444.706	691.496	819.163	884.487	415.768	798.382	-0.940428	1.5431e-13	2.14941e-12	KIAA1549L	11	33376466	33674102	+	13012	protein_coding	KIAA1549 like [Source:HGNC Symbol;Acc:HGNC:24836]	-	371	377	433	750	985	829	1.79321	1.91408	2.05908	3.18194	3.76989	4.07045
ENSG00000101972	1938.47	1794.84	1921.58	1220.72	1232.49	1213.1	1884.96	1222.1	0.625174	1.57226e-13	2.18817e-12	STAG2	X	123960212	124422664	+	8187	protein_coding	stromal antigen 2 [Source:HGNC Symbol;Acc:HGNC:11355]	-	1850	1635	1871	1324	1482	1137	14.2118	13.1934	14.1409	8.92766	9.01487	8.87295
ENSG00000165886	382.456	324.937	393.354	703.482	666.973	659.364	366.916	676.606	-0.88219	1.59335e-13	2.21565e-12	UBTD1	10	97498868	97571209	+	1706	protein_coding	ubiquitin domain containing 1 [Source:HGNC Symbol;Acc:HGNC:25683]	-	365	296	383	763	802	618	13.456	11.4624	13.8915	24.6899	23.4116	23.1442
ENSG00000164603	969.237	930.9	781.573	516.317	473.202	465.183	893.903	484.9	0.881848	1.60192e-13	2.2257e-12	BMT2	7	112819147	112939916	-	4138	protein_coding	base methyltransferase of 25S rRNA 2 homolog [Source:HGNC Symbol;Acc:HGNC:26475]	-	925	848	761	560	569	436	14.0589	13.5385	11.3795	7.47088	6.84791	6.73176
ENSG00000102024	6315.24	5549.17	5416.58	9832.15	8924.3	8800.06	5760.33	9185.5	-0.67323	1.65411e-13	2.29627e-12	PLS3	X	115561174	115650861	+	4099	protein_coding	plastin 3 [Source:HGNC Symbol;Acc:HGNC:9091]	-	6027	5055	5274	10664	10731	8248	92.4751	81.4717	79.6143	143.621	130.376	128.559
ENSG00000261115	146.695	178.935	192.055	41.4898	55.7197	64.016	172.562	53.7418	1.68778	1.6658e-13	2.31056e-12	TMEM178B	7	141074232	141480380	+	10656	protein_coding	transmembrane protein 178B [Source:HGNC Symbol;Acc:HGNC:44112]	-	140	163	187	45	67	60	0.826295	1.01055	1.08587	0.233127	0.313124	0.359741
ENSG00000092445	62.8694	77.9409	65.7302	172.413	202.088	198.449	68.8469	190.983	-1.4735	1.7713e-13	2.45483e-12	TYRO3	15	41557675	41583586	+	10945	protein_coding	TYRO3 protein tyrosine kinase [Source:HGNC Symbol;Acc:HGNC:12446]	-	60	71	64	187	243	186	0.344776	0.428555	0.361821	0.943192	1.10567	1.08575
ENSG00000135596	364.643	309.568	309.137	606.673	589.631	663.632	327.783	619.978	-0.918198	1.81644e-13	2.51527e-12	MICAL1	6	109444062	109465968	-	7056	protein_coding	microtubule associated monooxygenase, calponin and LIM domain containing 1 [Source:HGNC Symbol;Acc:HGNC:20619]	-	348	282	301	658	709	622	3.10186	2.64031	2.63959	5.14804	5.00407	5.63202
ENSG00000116191	598.308	586.203	560.761	1049.23	1084.46	910.093	581.757	1014.59	-0.803738	1.85835e-13	2.57115e-12	RALGPS2	1	178725147	178921841	+	9178	protein_coding	Ral GEF with PH domain and SH3 binding motif 2 [Source:HGNC Symbol;Acc:HGNC:30279]	-	571	534	546	1138	1304	853	3.91282	3.84377	3.68107	6.84492	7.07564	5.93791
ENSG00000136448	1141.08	1147.16	1105.09	1723.21	1705.69	1811.65	1131.11	1746.85	-0.626701	1.92181e-13	2.65673e-12	NMT1	17	45051610	45109016	+	6669	protein_coding	N-myristoyltransferase 1 [Source:HGNC Symbol;Acc:HGNC:7857]	-	1089	1045	1076	1869	2051	1698	10.27	10.3519	9.98345	15.4712	15.3158	16.2671
ENSG00000139318	2342.93	2201.01	2070.5	1453.99	1234.98	1194.96	2204.81	1294.64	0.767751	2.0007e-13	2.76347e-12	DUSP6	12	89347232	89353271	-	4632	protein_coding	dual specificity phosphatase 6 [Source:HGNC Symbol;Acc:HGNC:3072]	-	2236	2005	2016	1577	1485	1120	30.3602	28.5963	26.9309	18.7948	15.9659	15.4483
ENSG00000166135	1760.34	1698.23	1594.98	1082.42	1089.44	1034.92	1684.52	1068.93	0.65561	2.00977e-13	2.77369e-12	HIF1AN	10	100529072	100559998	+	13950	protein_coding	hypoxia inducible factor 1 subunit alpha inhibitor [Source:HGNC Symbol;Acc:HGNC:17113]	-	1680	1547	1553	1174	1310	970	7.57419	7.32622	6.88853	4.64588	4.67663	4.44252
ENSG00000272398	35.626	40.6171	34.9192	154.895	109.776	145.103	37.0541	136.591	-1.88087	2.02749e-13	2.79581e-12	CD24	6	106969831	106975627	-	3097	protein_coding	CD24 molecule [Source:HGNC Symbol;Acc:HGNC:1645]	-	34	37	34	168	132	136	0.690461	0.789268	0.679308	2.99462	2.1226	2.80563
ENSG00000136888	2091.46	1930.96	1740.82	1187.53	1112.73	964.507	1921.08	1088.26	0.818948	2.07738e-13	2.8622e-12	ATP6V1G1	9	114587746	114598373	+	1305	protein_coding	ATPase H+ transporting V1 subunit G1 [Source:HGNC Symbol;Acc:HGNC:864]	-	1996	1759	1695	1288	1338	904	96.1948	89.047	80.3689	54.4853	51.0601	44.2578
ENSG00000161921	251.478	297.493	240.326	120.781	101.46	87.4885	263.099	103.243	1.34545	2.09675e-13	2.88648e-12	CXCL16	17	4733526	4739922	-	2794	protein_coding	C-X-C motif chemokine ligand 16 [Source:HGNC Symbol;Acc:HGNC:16642]	-	240	271	234	131	122	82	5.40239	6.40777	5.18225	2.58833	2.17455	1.87508
ENSG00000162545	675.847	723.423	723.032	406.6	418.314	358.489	707.434	394.468	0.840364	2.11333e-13	2.90689e-12	CAMK2N1	1	20482391	20486220	-	2615	protein_coding	calcium/calmodulin dependent protein kinase II inhibitor 1 [Source:HGNC Symbol;Acc:HGNC:24190]	-	645	659	704	441	503	336	15.5128	16.6486	16.6583	9.30982	9.57927	8.20918
ENSG00000132334	152.982	220.65	194.11	67.3056	54.0564	33.0749	189.247	51.479	1.86821	2.12023e-13	2.91395e-12	PTPRE	10	127907061	128085855	+	11235	protein_coding	protein tyrosine phosphatase, receptor type E [Source:HGNC Symbol;Acc:HGNC:9669]	-	146	201	189	73	65	31	0.817299	1.18192	1.04092	0.358694	0.288122	0.176287
ENSG00000171680	129.93	152.589	134.542	297.804	326.833	294.473	139.02	306.37	-1.14216	2.13813e-13	2.9361e-12	PLEKHG5	1	6466092	6520061	-	7053	protein_coding	pleckstrin homology and RhoGEF domain containing G5 [Source:HGNC Symbol;Acc:HGNC:29105]	-	124	139	131	323	393	276	1.10573	1.30198	1.14928	2.52815	2.77495	2.50016
ENSG00000196954	1642.99	1476.49	1531.31	1016.96	897.337	918.629	1550.26	944.309	0.71533	2.19144e-13	3.00681e-12	CASP4	11	104942866	104969436	-	7256	protein_coding	caspase 4 [Source:HGNC Symbol;Acc:HGNC:1505]	-	1568	1345	1491	1103	1079	861	13.591	12.2458	12.7148	8.39175	7.4056	7.5812
ENSG00000137393	107.926	99.8961	115.028	20.2839	21.6226	34.1418	107.617	25.3494	2.10261	2.19633e-13	3.01101e-12	RNF144B	6	18387350	18468874	+	5175	protein_coding	ring finger protein 144B [Source:HGNC Symbol;Acc:HGNC:21578]	-	103	91	112	22	26	32	1.25178	1.1617	1.33917	0.234686	0.250207	0.395068
ENSG00000196139	461.043	313.959	242.38	923.839	833.301	831.14	339.127	862.76	-1.34731	2.25771e-13	3.09259e-12	AKR1C3	10	5035354	5107686	+	4532	protein_coding	aldo-keto reductase family 1 member C3 [Source:HGNC Symbol;Acc:HGNC:386]	-	440	286	236	1002	1002	779	6.1061	4.16908	3.22219	12.2054	11.0107	10.982
ENSG00000082996	928.372	855.154	829.844	520.927	509.794	514.261	871.124	514.994	0.758401	2.35952e-13	3.22938e-12	RNF13	3	149812708	149962139	+	3635	protein_coding	ring finger protein 13 [Source:HGNC Symbol;Acc:HGNC:10057]	-	886	779	808	565	613	482	15.3296	14.1578	13.7542	8.58061	8.39831	8.47179
ENSG00000168807	425.417	500.578	506.328	802.135	901.495	869.55	477.441	857.727	-0.845477	2.38993e-13	3.26829e-12	SNTB2	16	69187129	69309052	+	9875	protein_coding	syntrophin beta 2 [Source:HGNC Symbol;Acc:HGNC:11169]	-	406	456	493	870	1084	815	2.58577	3.05064	3.08915	4.86359	5.46674	5.27294
ENSG00000115602	25.1478	24.1507	23.6218	94.9655	118.093	98.1578	24.3068	103.739	-2.09586	2.40656e-13	3.2883e-12	IL1RL1	2	102311502	102352037	+	5746	protein_coding	interleukin 1 receptor like 1 [Source:HGNC Symbol;Acc:HGNC:5998]	-	24	22	23	103	142	92	0.262692	0.252942	0.24768	0.989569	1.23072	1.02295
ENSG00000142871	16673	17218.4	17039.5	12118.7	12074.5	12237.7	16977	12143.7	0.48339	2.68114e-13	3.66045e-12	CYR61	1	85580761	85583962	+	2455	protein_coding	cysteine rich angiogenic inducer 61 [Source:HGNC Symbol;Acc:HGNC:2654]	-	15912	15685	16591	13144	14519	11470	407.638	422.082	418.167	295.563	294.524	298.5
ENSG00000140548	442.182	479.721	543.301	189.009	226.205	261.398	488.401	225.538	1.11755	2.6958e-13	3.67743e-12	ZNF710	15	90001392	90082206	+	4936	protein_coding	zinc finger protein 710 [Source:HGNC Symbol;Acc:HGNC:25352]	zf-C2H2	422	437	529	205	272	245	5.37698	5.84884	6.63147	2.29273	2.74429	3.1712
ENSG00000141101	545.916	503.871	512.49	888.803	938.087	836.475	520.759	887.788	-0.770428	2.75329e-13	3.75275e-12	NOB1	16	69741867	69754940	-	2119	protein_coding	NIN1 (RPN12) binding protein 1 homolog [Source:HGNC Symbol;Acc:HGNC:29540]	-	521	459	499	964	1128	784	15.4635	14.3102	14.5713	25.1143	26.5103	23.6384
ENSG00000134668	727.19	812.342	853.466	462.841	444.926	456.647	797.666	454.805	0.810872	2.88678e-13	3.93145e-12	SPOCD1	1	31790422	31816051	-	7085	protein_coding	SPOC domain containing 1 [Source:HGNC Symbol;Acc:HGNC:26338]	-	694	740	831	502	535	428	6.16057	6.9001	7.25755	3.91145	3.76054	3.85955
ENSG00000118777	13.6217	6.58656	14.3785	115.249	74.0157	68.2837	11.5289	85.8496	-2.89071	2.89872e-13	3.94445e-12	ABCG2	4	88090264	88231322	-	5044	protein_coding	ATP binding cassette subfamily G member 2 (Junior blood group) [Source:HGNC Symbol;Acc:HGNC:74]	-	13	6	14	125	89	64	0.162095	0.078585	0.171744	1.36807	0.878721	0.810657
ENSG00000186871	4.1913	9.87983	5.13517	68.2276	70.6892	55.4805	6.4021	64.7991	-3.35239	2.99811e-13	4.07634e-12	ERCC6L	X	72204657	72239047	-	4364	protein_coding	ERCC excision repair 6 like, spindle assembly checkpoint helicase [Source:HGNC Symbol;Acc:HGNC:20794]	-	4	9	5	74	85	52	0.057647	0.136245	0.0708948	0.936098	0.969997	0.761291
ENSG00000172269	354.165	297.493	293.732	589.155	636.203	569.742	315.13	598.366	-0.925866	3.01177e-13	4.09155e-12	DPAGT1	11	119096503	119108331	-	5280	protein_coding	dolichyl-phosphate N-acetylglucosaminephosphotransferase 1 [Source:HGNC Symbol;Acc:HGNC:2995]	-	338	271	286	639	765	534	4.0261	3.39078	3.35167	6.681	7.21545	6.46159
ENSG00000020181	2334.55	2966.15	3034.89	4468.91	5438.08	5439.22	2778.53	5115.4	-0.880519	3.03186e-13	4.11545e-12	ADGRA2	8	37784191	37844896	+	7061	protein_coding	adhesion G protein-coupled receptor A2 [Source:HGNC Symbol;Acc:HGNC:17849]	-	2228	2702	2955	4847	6539	5098	19.845	25.2803	25.8953	37.8949	46.1191	46.1281
ENSG00000121644	1944.76	1651.03	1836.34	1115.61	1051.19	1146.95	1810.71	1104.59	0.713848	3.11007e-13	4.21814e-12	DESI2	1	244652935	244709033	+	5104	protein_coding	desumoylating isopeptidase 2 [Source:HGNC Symbol;Acc:HGNC:24264]	-	1856	1504	1788	1210	1264	1075	22.8701	19.4671	21.6763	13.0873	12.3331	13.4564
ENSG00000130024	535.438	686.1	673.735	318.088	333.487	317.946	631.757	323.174	0.966291	3.12555e-13	4.23566e-12	PHF10	6	169703905	169725566	-	5534	protein_coding	PHD finger protein 10 [Source:HGNC Symbol;Acc:HGNC:18250]	-	511	625	656	345	401	298	5.80742	7.46113	7.33489	3.44155	3.60862	3.4404
ENSG00000166888	4103.28	4070.49	3801.05	2756.76	2662.07	2675.87	3991.61	2698.23	0.5649	3.17674e-13	4.3015e-12	STAT6	12	57095408	57132139	-	7298	protein_coding	signal transducer and activator of transcription 6 [Source:HGNC Symbol;Acc:HGNC:11368]	STAT	3916	3708	3701	2990	3201	2508	33.7474	33.566	31.3794	22.6173	21.8433	21.9561
ENSG00000128595	13228.8	14498.1	14991.6	20462.8	23315.8	22306.4	14239.5	22028.3	-0.629472	3.19105e-13	4.31733e-12	CALU	7	128739292	128771807	+	4537	protein_coding	calumenin [Source:HGNC Symbol;Acc:HGNC:1458]	-	12625	13207	14597	22194	28036	20907	175.01	192.309	199.078	270.048	307.74	294.412
ENSG00000244509	954.568	939.682	834.979	1539.73	1512.75	1413.69	909.743	1488.72	-0.711217	3.22231e-13	4.35606e-12	APOBEC3C	22	39014083	39020352	+	2818	protein_coding	apolipoprotein B mRNA editing enzyme catalytic subunit 3C [Source:HGNC Symbol;Acc:HGNC:17353]	-	911	856	813	1670	1819	1325	20.3319	20.0676	17.8517	32.7152	32.1461	30.0405
ENSG00000146733	516.577	466.548	413.895	855.611	796.709	932.499	465.673	861.606	-0.8869	3.42499e-13	4.62625e-12	PSPH	7	56011051	56051604	-	2762	protein_coding	phosphoserine phosphatase [Source:HGNC Symbol;Acc:HGNC:9577]	-	493	425	403	928	958	874	11.226	10.1655	9.02839	18.5481	17.2734	20.2172
ENSG00000196204	111.069	110.874	96.5412	248.939	242.006	249.662	106.161	246.869	-1.2179	3.43737e-13	4.63918e-12	RNF216P1	7	4973988	5040675	+	5510	transcribed_unprocessed_pseudogene	ring finger protein 216 pseudogene 1 [Source:HGNC Symbol;Acc:HGNC:33610]	-	106	101	94	270	291	234	1.20992	1.21097	1.05561	2.70512	2.63013	2.71329
ENSG00000135932	1753.01	1844.24	1960.61	1108.24	1158.47	1225.91	1852.62	1164.2	0.670814	3.4744e-13	4.68533e-12	CAB39	2	230712845	230821075	+	5360	protein_coding	calcium binding protein 39 [Source:HGNC Symbol;Acc:HGNC:20292]	-	1673	1680	1909	1202	1393	1149	19.6306	20.7066	22.0379	12.3798	12.9426	13.6958
ENSG00000103044	207.469	313.959	217.731	68.2276	97.3016	56.5474	246.387	74.0255	1.72496	3.54887e-13	4.78185e-12	HAS3	16	69105564	69118719	+	5289	protein_coding	hyaluronan synthase 3 [Source:HGNC Symbol;Acc:HGNC:4820]	-	198	286	212	74	117	53	2.35447	3.57237	2.48023	0.772383	1.10166	0.640228
ENSG00000099290	1072.97	1216.32	1220.12	690.574	733.504	658.297	1169.8	694.125	0.751842	3.75389e-13	5.05137e-12	WASHC2A	10	50067888	50133506	+	5159	protein_coding	WASH complex subunit 2A [Source:HGNC Symbol;Acc:HGNC:23416]	-	1024	1108	1188	749	882	617	12.4835	14.1885	14.2489	8.01476	8.51411	7.64103
ENSG00000151304	866.551	1028.6	993.142	547.665	568.84	558.006	962.764	558.17	0.786131	3.75501e-13	5.05137e-12	SRFBP1	5	121961961	122075570	+	3111	protein_coding	serum response factor binding protein 1 [Source:HGNC Symbol;Acc:HGNC:26333]	-	827	937	967	594	684	523	16.7189	19.8977	19.2334	10.5405	10.9494	10.7407
ENSG00000108639	693.66	592.79	562.815	346.67	311.032	299.808	616.421	319.17	0.948877	4.00058e-13	5.37733e-12	SYNGR2	17	78168558	78173527	+	4074	protein_coding	synaptogyrin 2 [Source:HGNC Symbol;Acc:HGNC:11499]	-	662	540	548	376	374	281	10.2197	8.75662	8.32317	5.09496	4.57179	4.40674
ENSG00000136802	1640.89	1872.78	2012.99	1043.7	1122.71	1122.41	1842.22	1096.27	0.748942	4.07616e-13	5.47446e-12	LRRC8A	9	128882112	128918039	+	5230	protein_coding	leucine rich repeat containing 8 VRAC subunit A [Source:HGNC Symbol;Acc:HGNC:19027]	-	1566	1706	1960	1132	1350	1052	18.8318	21.5497	23.1891	11.9487	12.8549	12.8513
ENSG00000148841	1760.34	1929.86	1932.88	1201.36	1219.18	1210.97	1874.36	1210.5	0.63071	4.16954e-13	5.59532e-12	ITPRIP	10	104309698	104338448	-	7279	protein_coding	inositol 1,4,5-trisphosphate receptor interacting protein [Source:HGNC Symbol;Acc:HGNC:29370]	-	1680	1758	1882	1303	1466	1135	14.5157	15.9555	15.9984	9.88205	10.0299	9.96223
ENSG00000172020	1.04782	2.19552	6.16221	66.3836	54.8881	57.6144	3.13518	59.6287	-4.23597	4.26884e-13	5.72393e-12	GAP43	3	115623324	115721490	+	2087	protein_coding	growth associated protein 43 [Source:HGNC Symbol;Acc:HGNC:4140]	-	1	2	6	72	66	54	0.0301355	0.0633098	0.177893	1.90452	1.57492	1.65312
ENSG00000169410	1692.24	1491.85	1558.01	1030.79	960.541	928.231	1580.7	973.188	0.699502	4.32272e-13	5.79146e-12	PTPN9	15	75463251	75579289	-	8632	protein_coding	protein tyrosine phosphatase, non-receptor type 9 [Source:HGNC Symbol;Acc:HGNC:9661]	-	1615	1359	1517	1118	1155	870	11.7669	10.4009	10.8743	7.14998	6.66356	6.43932
ENSG00000136143	432.751	377.629	396.435	779.086	673.626	724.447	402.272	725.72	-0.850479	4.39542e-13	5.88408e-12	SUCLA2	13	47745736	48037968	-	8928	protein_coding	succinate-CoA ligase ADP-forming beta subunit [Source:HGNC Symbol;Acc:HGNC:11448]	-	413	344	386	845	810	679	2.90936	2.54547	2.67524	5.22489	4.51821	4.85901
ENSG00000125503	1316.07	1424.89	1493.31	851.001	909.811	851.412	1411.42	870.742	0.696282	4.40203e-13	5.88816e-12	PPP1R12C	19	55090913	55117559	-	7726	protein_coding	protein phosphatase 1 regulatory subunit 12C [Source:HGNC Symbol;Acc:HGNC:14947]	-	1256	1298	1454	923	1094	798	10.2244	11.099	11.645	6.5951	7.05178	6.59904
ENSG00000002549	6498.61	5679.81	5102.31	3581.95	3364.8	2966.07	5760.24	3304.28	0.80151	4.71269e-13	6.2986e-12	LAP3	4	17577192	17607972	+	3785	protein_coding	leucine aminopeptidase 3 [Source:HGNC Symbol;Acc:HGNC:18449]	-	6202	5174	4968	3885	4046	2780	103.055	90.3076	81.2166	56.663	53.2349	46.9257
ENSG00000165801	1841.03	2015.49	2018.12	1242.85	1290.7	1268.58	1958.21	1267.38	0.627546	4.8143e-13	6.42919e-12	ARHGEF40	14	21070270	21090240	+	8189	protein_coding	Rho guanine nucleotide exchange factor 40 [Source:HGNC Symbol;Acc:HGNC:25516]	-	1757	1836	1965	1348	1552	1189	13.494	14.8117	14.8478	9.08727	9.43837	9.27648
ENSG00000116396	119.452	139.415	175.623	329.152	331.823	437.442	144.83	366.139	-1.33509	4.90261e-13	6.54184e-12	KCNC4	1	110211343	110283100	+	25042	protein_coding	potassium voltage-gated channel subfamily C member 4 [Source:HGNC Symbol;Acc:HGNC:6236]	-	114	127	171	357	399	410	0.28631	0.335041	0.422529	0.786998	0.793487	1.04604
ENSG00000152518	680.038	757.454	838.06	1225.33	1380.52	1511.84	758.517	1372.56	-0.854976	4.94881e-13	6.59815e-12	ZFP36L2	2	43222402	43226609	-	3696	protein_coding	ZFP36 ring finger protein like 2 [Source:HGNC Symbol;Acc:HGNC:1108]	Others	649	690	816	1329	1660	1417	11.0437	12.3333	13.6612	19.8503	22.3672	24.4946
ENSG00000177169	1330.74	1365.61	1609.36	745.894	866.566	841.81	1435.24	818.09	0.811062	5.03065e-13	6.70185e-12	ULK1	12	131894651	131923167	+	7608	protein_coding	unc-51 like autophagy activating kinase 1 [Source:HGNC Symbol;Acc:HGNC:12558]	-	1270	1244	1567	809	1042	789	10.4987	10.8022	12.7446	5.87019	6.82077	6.62581
ENSG00000047644	919.99	1225.1	1264.28	476.671	597.116	591.081	1136.46	554.956	1.03419	5.1159e-13	6.80992e-12	WWC3	X	10015562	10144478	+	7114	protein_coding	WWC family member 3 [Source:HGNC Symbol;Acc:HGNC:29237]	-	878	1116	1231	517	718	554	7.76215	10.3637	10.7071	4.01191	5.02628	4.9754
ENSG00000101782	2178.43	1986.94	1906.18	1317.53	1271.57	1273.92	2023.85	1287.67	0.652298	5.20635e-13	6.92474e-12	RIOK3	18	23452823	23486603	+	5320	protein_coding	RIO kinase 3 [Source:HGNC Symbol;Acc:HGNC:11451]	-	2079	1810	1856	1429	1529	1194	24.5779	22.4766	21.5872	14.8284	14.313	14.3392
ENSG00000145014	594.116	536.804	579.247	329.152	316.022	295.54	570.056	313.572	0.861346	5.23102e-13	6.95195e-12	TMEM44	3	194587673	194633689	-	4561	protein_coding	transmembrane protein 44 [Source:HGNC Symbol;Acc:HGNC:25120]	-	567	489	564	357	380	277	7.81852	7.08292	7.65153	4.32098	4.14915	3.88018
ENSG00000187325	97.4476	103.189	116.055	283.974	230.364	250.729	105.564	255.022	-1.27129	5.23817e-13	6.95585e-12	TAF9B	X	78129748	78139706	-	2791	protein_coding	TATA-box binding protein associated factor 9b [Source:HGNC Symbol;Acc:HGNC:17306]	-	93	94	113	308	277	235	2.09568	2.22501	2.50523	6.09208	4.94261	5.37948
ENSG00000139687	1733.1	1675.18	1581.63	1111	1033.73	1018.92	1663.3	1054.55	0.657134	5.59146e-13	7.41902e-12	RB1	13	48303726	48599436	+	6452	protein_coding	RB transcriptional corepressor 1 [Source:HGNC Symbol;Acc:HGNC:9884]	-	1654	1526	1540	1205	1243	955	16.1229	15.6251	14.7691	10.3102	9.59429	9.45674
ENSG00000164087	56.5825	48.3014	39.0273	189.009	150.526	137.634	47.9704	159.057	-1.73146	5.73789e-13	7.60719e-12	POC1A	3	52075253	52154690	-	2247	protein_coding	POC1 centriolar protein A [Source:HGNC Symbol;Acc:HGNC:24488]	-	54	44	38	205	181	129	1.51144	1.29364	1.04643	5.03646	4.01154	3.66791
ENSG00000183010	2140.7	1803.62	1866.12	3245.42	3018.01	3042.89	1936.81	3102.11	-0.679469	5.746e-13	7.61183e-12	PYCR1	17	81932384	81942412	-	2886	protein_coding	pyrroline-5-carboxylate reductase 1 [Source:HGNC Symbol;Acc:HGNC:9721]	-	2043	1643	1817	3520	3629	2852	44.5219	37.6101	38.9572	67.3319	62.622	63.1372
ENSG00000138613	571.064	453.375	492.977	270.144	235.353	254.997	505.805	253.498	0.997919	5.77273e-13	7.64111e-12	APH1B	15	63276018	63309126	+	5494	protein_coding	aph-1 homolog B, gamma-secretase subunit [Source:HGNC Symbol;Acc:HGNC:24080]	-	545	413	480	293	283	239	6.23892	4.96621	5.40607	2.94411	2.56527	2.77934
ENSG00000152229	445.325	367.749	330.705	174.257	179.634	138.701	381.26	164.197	1.21119	5.80822e-13	7.68193e-12	PSTPIP2	18	45983536	46072272	-	4120	protein_coding	proline-serine-threonine phosphatase interacting protein 2 [Source:HGNC Symbol;Acc:HGNC:9581]	-	425	335	322	189	216	130	6.48773	5.37169	4.83602	2.53244	2.61091	2.01594
ENSG00000125885	26.1956	35.1283	24.6488	126.313	125.577	94.957	28.6576	115.616	-2.01896	5.89537e-13	7.79095e-12	MCM8	20	5950652	5998977	+	7691	protein_coding	minichromosome maintenance 8 homologous recombination repair factor [Source:HGNC Symbol;Acc:HGNC:16147]	-	25	32	24	137	151	89	0.204437	0.274872	0.193089	0.983359	0.977755	0.739332
ENSG00000187957	107.926	141.611	126.325	19.3619	36.592	36.2757	125.287	30.7432	2.02787	6.08863e-13	8.03991e-12	DNER	2	229357629	229714558	-	3935	protein_coding	delta/notch like EGF repeat containing [Source:HGNC Symbol;Acc:HGNC:24456]	-	103	129	123	21	44	34	1.64624	2.16575	1.93415	0.294611	0.556857	0.552035
ENSG00000159261	80.6825	91.114	68.8113	14.7519	13.3062	17.0709	80.2026	15.043	2.42246	6.1728e-13	8.14455e-12	CLDN14	21	36460621	36576569	-	2853	protein_coding	claudin 14 [Source:HGNC Symbol;Acc:HGNC:2035]	-	77	83	67	16	16	16	1.69742	1.92194	1.45312	0.309594	0.279289	0.358303
ENSG00000197283	269.291	358.967	424.165	99.5754	152.19	124.831	350.808	125.532	1.48038	6.20728e-13	8.18349e-12	SYNGAP1	6	33419661	33457541	+	12129	protein_coding	synaptic Ras GTPase activating protein 1 [Source:HGNC Symbol;Acc:HGNC:11497]	-	257	327	413	108	183	117	1.33263	1.78109	2.10695	0.491556	0.751384	0.616301
ENSG00000130487	334.256	293.102	384.111	691.496	708.555	594.281	337.156	664.778	-0.979738	6.27238e-13	8.26272e-12	KLHDC7B	22	50545891	50551023	+	5133	protein_coding	kelch domain containing 7B [Source:HGNC Symbol;Acc:HGNC:25145]	-	319	267	374	750	852	557	3.9086	3.4364	4.50847	8.06611	8.26617	6.93292
ENSG00000185989	1711.1	1773.98	1872.28	1095.33	1194.23	1137.35	1785.79	1142.3	0.644334	6.29769e-13	8.28945e-12	RASA3	13	113977783	114132611	-	4763	protein_coding	RAS p21 protein activator 3 [Source:HGNC Symbol;Acc:HGNC:20331]	-	1633	1616	1823	1188	1436	1066	21.5629	22.4143	23.6829	13.7692	15.0145	14.2991
ENSG00000152944	214.804	149.295	160.217	479.437	384.216	378.761	174.772	414.138	-1.24432	6.43902e-13	8.46872e-12	MED21	12	27022546	27066343	+	3224	protein_coding	mediator complex subunit 21 [Source:HGNC Symbol;Acc:HGNC:11473]	-	205	136	156	520	462	355	3.99908	2.78681	2.99405	8.90395	7.13646	7.03502
ENSG00000164930	1370.55	1218.51	1201.63	802.135	740.989	758.589	1263.57	767.238	0.719926	7.16886e-13	9.42112e-12	FZD6	8	103298433	103332866	+	4065	protein_coding	frizzled class receptor 6 [Source:HGNC Symbol;Acc:HGNC:4044]	-	1308	1110	1170	870	891	711	20.2371	18.0396	17.8096	11.815	10.9157	11.1748
ENSG00000163017	141.456	178.935	168.434	61.7736	35.7604	50.1458	162.942	49.2266	1.73232	7.23864e-13	9.50525e-12	ACTG2	2	73892314	73919865	+	3811	protein_coding	actin, gamma 2, smooth muscle, enteric [Source:HGNC Symbol;Acc:HGNC:145]	-	135	163	164	67	43	47	2.2279	2.82561	2.66277	0.970533	0.561908	0.787936
ENSG00000162144	714.616	586.203	563.842	1363.63	1096.1	1108.54	621.554	1189.42	-0.936347	7.56717e-13	9.92875e-12	CYB561A3	11	61348745	61362299	-	10597	protein_coding	cytochrome b561 family member A3 [Source:HGNC Symbol;Acc:HGNC:23014]	-	682	534	549	1479	1318	1039	4.04765	3.32906	3.20567	7.70477	6.19396	6.26419
ENSG00000004864	596.212	539	550.491	307.946	268.619	324.347	561.901	300.304	0.906806	7.61102e-13	9.97836e-12	SLC25A13	7	96120220	96322147	-	3710	protein_coding	solute carrier family 25 member 13 [Source:HGNC Symbol;Acc:HGNC:10983]	-	569	491	536	334	323	304	9.64583	8.74322	8.93964	4.96989	4.33575	5.23518
ENSG00000170234	456.851	464.352	508.382	211.137	253.649	262.465	476.529	242.417	0.976297	8.51634e-13	1.11564e-11	PWWP2A	5	160061801	160119423	-	6510	protein_coding	PWWP domain containing 2A [Source:HGNC Symbol;Acc:HGNC:29406]	-	436	423	495	229	305	246	4.21218	4.29263	4.70493	1.94191	2.33322	2.41427
ENSG00000206052	159.269	201.988	175.623	67.3056	63.2044	66.1498	178.96	65.5533	1.4492	8.60914e-13	1.1269e-11	DOK6	18	69401055	69849087	+	9387	protein_coding	docking protein 6 [Source:HGNC Symbol;Acc:HGNC:28301]	-	152	184	171	73	76	62	1.0184	1.29496	1.12719	0.429309	0.403202	0.421985
ENSG00000181830	437.99	462.157	453.949	794.759	722.693	789.53	451.365	768.994	-0.768049	8.66506e-13	1.13332e-11	SLC35C1	11	45804072	45813015	+	4505	protein_coding	solute carrier family 35 member C1 [Source:HGNC Symbol;Acc:HGNC:20197]	-	418	421	442	862	869	740	5.83556	6.17378	6.07095	10.563	9.60641	10.4947
ENSG00000083799	1151.56	1175.7	1106.12	753.27	685.269	682.837	1144.46	707.125	0.694301	8.80431e-13	1.15063e-11	CYLD	16	50742050	50801935	+	12954	protein_coding	CYLD lysine 63 deubiquitinase [Source:HGNC Symbol;Acc:HGNC:2584]	-	1099	1071	1077	817	824	640	5.33575	5.46197	5.14447	3.48171	3.16781	3.15652
ENSG00000150687	6760.56	5706.15	5528.53	10711.7	9479.83	9465.83	5998.41	9885.8	-0.720784	8.83805e-13	1.15354e-11	PRSS23	11	86791059	86952910	+	11725	protein_coding	serine protease 23 [Source:HGNC Symbol;Acc:HGNC:14370]	-	6452	5198	5383	11618	11399	8872	34.6085	29.2878	28.408	54.7007	48.4161	48.3438
ENSG00000126226	288.152	287.613	268.056	537.523	491.498	515.328	281.274	514.783	-0.871883	8.84057e-13	1.15354e-11	PCID2	13	113177539	113208715	-	6243	protein_coding	PCI domain containing 2 [Source:HGNC Symbol;Acc:HGNC:25653]	-	275	262	261	583	591	483	2.77039	2.7725	2.58688	5.15525	4.71444	4.94295
ENSG00000104635	13147	12049	11479.2	8311.78	8235.7	7625.37	12225.1	8057.62	0.6013	8.88773e-13	1.15819e-11	SLC39A14	8	22367249	22434129	+	6942	protein_coding	solute carrier family 39 member 14 [Source:HGNC Symbol;Acc:HGNC:20858]	-	12547	10976	11177	9015	9903	7147	113.673	104.454	99.6253	71.6895	71.0425	65.7766
ENSG00000071553	3120.42	3318.53	3169.43	1977.68	2098.22	2236.29	3202.79	2104.06	0.606497	8.89025e-13	1.15819e-11	ATP6AP1	X	154428632	154436516	+	4884	protein_coding	ATPase H+ transporting accessory protein 1 [Source:HGNC Symbol;Acc:HGNC:868]	-	2978	3023	3086	2145	2523	2096	38.3487	40.8909	39.0975	24.2452	25.7263	27.4188
ENSG00000143995	663.273	739.89	790.817	330.074	418.314	401.167	731.326	383.185	0.932356	9.00317e-13	1.17197e-11	MEIS1	2	66433452	66573869	+	10934	protein_coding	Meis homeobox 1 [Source:HGNC Symbol;Acc:HGNC:7000]	Homeobox	633	674	770	358	503	376	3.64104	4.07234	4.35753	1.8075	2.291	2.19706
ENSG00000162407	671.655	653.167	605.95	1044.62	1034.56	1044.53	643.591	1041.23	-0.694209	9.36246e-13	1.21778e-11	PLPP3	1	56494747	56645301	-	5286	protein_coding	phospholipid phosphatase 3 [Source:HGNC Symbol;Acc:HGNC:9229]	-	641	595	590	1133	1244	979	7.62662	7.43624	6.90643	11.8325	11.72	11.8328
ENSG00000197021	154.03	119.656	111.947	296.882	294.4	292.34	128.544	294.54	-1.19618	9.48638e-13	1.23293e-11	CXorf40B	X	149929527	149938811	-	2509	protein_coding	chromosome X open reading frame 40B [Source:HGNC Symbol;Acc:HGNC:17402]	-	147	109	109	322	354	274	3.68483	2.87005	2.68816	7.08483	7.02649	6.97722
ENSG00000121281	485.143	518.142	541.247	810.433	982.164	955.972	514.844	916.19	-0.831464	9.60247e-13	1.24704e-11	ADCY7	16	50246137	50318135	+	8630	protein_coding	adenylate cyclase 7 [Source:HGNC Symbol;Acc:HGNC:238]	-	463	472	527	879	1181	896	3.37421	3.61322	3.77858	5.6228	6.81515	6.6333
ENSG00000170558	9193.61	10874.4	11549	5779.06	6570.77	6580.84	10539	6310.22	0.740002	9.99107e-13	1.29648e-11	CDH2	18	27950966	28177446	-	4950	protein_coding	cadherin 2 [Source:HGNC Symbol;Acc:HGNC:1759]	-	8774	9906	11245	6268	7901	6168	111.479	132.208	140.567	69.9034	79.4901	79.6107
ENSG00000137198	1031.06	828.808	753.843	451.777	453.242	352.088	871.237	419.036	1.05384	1.01066e-12	1.31045e-11	GMPR	6	16238580	16295549	+	2232	protein_coding	guanosine monophosphate reductase [Source:HGNC Symbol;Acc:HGNC:4376]	-	984	755	734	490	545	330	27.727	22.3469	20.3484	12.1193	12.1601	9.44609
ENSG00000175274	239.952	240.409	310.164	481.281	571.335	593.215	263.508	548.61	-1.0566	1.05202e-12	1.36301e-11	TP53I11	11	44885903	44951306	-	7345	protein_coding	tumor protein p53 inducible protein 11 [Source:HGNC Symbol;Acc:HGNC:16842]	-	229	219	302	522	687	556	1.96085	1.96977	2.54416	3.92331	4.65802	4.83632
ENSG00000136261	571.064	435.81	512.49	950.577	874.883	935.7	506.455	920.386	-0.86083	1.10908e-12	1.4358e-11	BZW2	7	16646131	16706523	+	3662	protein_coding	basic leucine zipper and W2 domains 2 [Source:HGNC Symbol;Acc:HGNC:18808]	-	545	397	499	1031	1052	877	9.36008	7.16203	8.43162	15.5423	14.3065	15.3008
ENSG00000276600	13.6217	32.9328	26.7029	102.341	108.113	120.563	24.4191	110.339	-2.17808	1.11457e-12	1.44178e-11	RAB7B	1	205976740	206003461	-	3686	protein_coding	RAB7B, member RAS oncogene family [Source:HGNC Symbol;Acc:HGNC:30513]	-	13	30	26	111	130	113	0.221814	0.537687	0.436463	1.66242	1.7564	1.95864
ENSG00000175216	862.359	940.78	998.278	1482.57	1497.78	1478.77	933.805	1486.37	-0.670593	1.15849e-12	1.49742e-11	CKAP5	11	46743048	46846308	-	8538	protein_coding	cytoskeleton associated protein 5 [Source:HGNC Symbol;Acc:HGNC:28959]	-	823	857	972	1608	1801	1386	6.06241	6.63114	7.04432	10.3969	10.5049	10.3714
ENSG00000164985	380.36	409.464	462.166	795.681	730.178	719.113	417.33	748.324	-0.842359	1.16051e-12	1.49886e-11	PSIP1	9	15464066	15511019	-	6768	protein_coding	PC4 and SFRS1 interacting protein 1 [Source:HGNC Symbol;Acc:HGNC:9527]	-	363	373	450	863	878	674	3.37324	3.64093	4.11416	7.03922	6.46056	6.36256
ENSG00000120265	907.416	731.108	697.356	1545.26	1301.51	1439.29	778.627	1428.69	-0.87535	1.17157e-12	1.51196e-11	PCMT1	6	149749443	149811420	+	2832	protein_coding	protein-L-isoaspartate (D-aspartate) O-methyltransferase [Source:HGNC Symbol;Acc:HGNC:8728]	-	866	666	679	1676	1565	1349	19.2321	15.5362	14.8356	32.6705	27.5206	30.4334
ENSG00000107262	586.782	555.466	554.599	330.074	323.507	296.607	565.615	316.729	0.835038	1.17863e-12	1.51989e-11	BAG1	9	33247820	33264720	-	7073	protein_coding	BCL2 associated athanogene 1 [Source:HGNC Symbol;Acc:HGNC:937]	-	560	506	540	358	389	278	4.9795	4.72618	4.7241	2.79418	2.73894	2.51115
ENSG00000171320	10.4782	12.0754	7.18924	72.8376	73.1841	60.8152	9.91428	68.9456	-2.80532	1.18475e-12	1.52658e-11	ESCO2	8	27771949	27812640	+	7973	protein_coding	establishment of sister chromatid cohesion N-acetyltransferase 2 [Source:HGNC Symbol;Acc:HGNC:27230]	-	10	11	7	79	88	57	0.0788823	0.0911454	0.0543257	0.54699	0.549664	0.456757
ENSG00000111186	75.4433	48.3014	53.4058	183.477	170.486	169.642	59.0502	174.535	-1.5623	1.19827e-12	1.5428e-11	WNT5B	12	1529891	1647243	+	4305	protein_coding	Wnt family member 5B [Source:HGNC Symbol;Acc:HGNC:16265]	-	72	44	52	199	205	159	1.05187	0.675217	0.747411	2.55184	2.37147	2.3597
ENSG00000211455	220.043	225.041	250.596	422.274	445.758	460.915	231.893	442.982	-0.932808	1.23947e-12	1.5946e-11	STK38L	12	27243968	27325959	+	6921	protein_coding	serine/threonine kinase 38 like [Source:HGNC Symbol;Acc:HGNC:17848]	-	210	205	244	458	536	432	1.90832	1.95681	2.18147	3.65318	3.85684	3.98793
ENSG00000135829	1711.1	1739.95	1742.88	2680.24	2513.21	2509.43	1731.31	2567.62	-0.568633	1.33009e-12	1.70985e-11	DHX9	1	182839369	182887751	+	5645	protein_coding	DExH-box helicase 9 [Source:HGNC Symbol;Acc:HGNC:2750]	-	1633	1585	1697	2907	3022	2352	18.1938	18.5494	18.6015	28.4286	26.6604	26.6199
ENSG00000165338	200.134	248.094	255.732	97.7314	97.3016	94.957	234.653	96.6633	1.27881	1.34959e-12	1.73357e-11	HECTD2	10	91409280	91514829	+	11550	protein_coding	HECT domain E3 ubiquitin protein ligase 2 [Source:HGNC Symbol;Acc:HGNC:26736]	-	191	226	249	106	117	89	1.04005	1.29268	1.33397	0.506639	0.504475	0.492312
ENSG00000143390	565.825	549.977	550.491	255.393	333.487	269.934	555.431	286.271	0.95339	1.37786e-12	1.76851e-11	RFX5	1	151340640	151347357	-	4586	protein_coding	regulatory factor X5 [Source:HGNC Symbol;Acc:HGNC:9986]	RFX	540	501	536	277	401	253	7.40561	7.21718	7.23202	3.33442	4.35458	3.52467
ENSG00000152056	27.2434	20.8574	50.3247	127.235	134.725	152.571	32.8085	138.177	-2.0674	1.39818e-12	1.79319e-11	AP1S3	2	223751686	223838027	-	4284	protein_coding	adaptor related protein complex 1 subunit sigma 3 [Source:HGNC Symbol;Acc:HGNC:18971]	-	26	19	49	138	162	143	0.381703	0.293	0.707743	1.7783	1.88322	2.13265
ENSG00000184545	120.5	136.122	158.163	41.4898	42.4135	46.945	138.262	43.6161	1.66796	1.39954e-12	1.79355e-11	DUSP8	11	1554044	1571920	-	4616	protein_coding	dual specificity phosphatase 8 [Source:HGNC Symbol;Acc:HGNC:3074]	-	115	124	154	45	51	44	1.56687	1.77468	2.06435	0.538172	0.550225	0.609003
ENSG00000099864	79.6346	92.2118	70.8654	189.009	207.909	238.993	80.9039	211.97	-1.38942	1.41064e-12	1.80637e-11	PALM	19	708939	748329	+	4908	protein_coding	paralemmin [Source:HGNC Symbol;Acc:HGNC:8594]	-	76	84	69	205	250	224	0.973891	1.13068	0.869909	2.30581	2.53671	2.91592
ENSG00000221829	80.6825	59.279	67.7843	187.165	178.802	189.914	69.2486	185.294	-1.41786	1.41867e-12	1.81523e-11	FANCG	9	35073835	35080016	-	3614	protein_coding	FA complementation group G [Source:HGNC Symbol;Acc:HGNC:3588]	-	77	54	66	203	215	178	1.34	0.987119	1.13002	3.10086	2.96269	3.14676
ENSG00000260121	12.5739	20.8574	18.4866	70.9936	98.9648	100.292	17.306	90.0834	-2.38158	1.4405e-12	1.84174e-11	AC138028.4	16	88718615	88720459	+	1845	antisense	novel transcript, antisense to FAM38A	-	12	19	18	77	119	94	0.409059	0.680332	0.603678	2.30393	3.21208	3.2551
ENSG00000105499	114.213	107.58	106.812	30.4258	34.0971	26.6733	109.535	30.3988	1.84182	1.45926e-12	1.86429e-11	PLA2G4C	19	48047843	48110817	-	6613	protein_coding	phospholipase A2 group IVC [Source:HGNC Symbol;Acc:HGNC:9037]	-	109	98	104	33	41	25	1.03664	0.979019	0.973114	0.27548	0.30876	0.241532
ENSG00000104312	1311.88	1242.66	1194.44	824.263	740.989	706.309	1249.66	757.187	0.722155	1.4902e-12	1.90234e-11	RIPK2	8	89757747	89791063	+	3117	protein_coding	receptor interacting serine/threonine kinase 2 [Source:HGNC Symbol;Acc:HGNC:10020]	-	1252	1132	1163	894	891	662	25.2621	23.9924	23.0872	15.8334	14.2356	13.5692
ENSG00000143870	6656.83	6933.45	6627.45	9279.88	9948.88	9620.53	6739.24	9616.43	-0.512989	1.50022e-12	1.91365e-11	PDIA6	2	10783391	10837977	-	4101	protein_coding	protein disulfide isomerase family A member 6 [Source:HGNC Symbol;Acc:HGNC:30168]	-	6353	6316	6453	10065	11963	9017	97.4295	101.746	97.3646	135.487	145.273	140.477
ENSG00000006125	3597.18	3356.95	3285.48	5227.71	5005.63	4875.88	3413.2	5036.41	-0.561353	1.51231e-12	1.92758e-11	AP2B1	17	35578046	35726409	+	7587	protein_coding	adaptor related protein complex 2 subunit beta 1 [Source:HGNC Symbol;Acc:HGNC:563]	-	3433	3058	3199	5670	6019	4570	28.458	26.6275	26.0899	41.256	39.5085	38.4838
ENSG00000114450	3572.03	3444.77	3113.97	2232.15	2247.92	2162.67	3376.92	2214.25	0.608633	1.57238e-12	2.0026e-11	GNB4	3	179396089	179451590	-	7035	protein_coding	G protein subunit beta 4 [Source:HGNC Symbol;Acc:HGNC:20731]	-	3409	3138	3032	2421	2703	2027	30.4764	29.4681	26.6682	18.9979	19.1345	18.4087
[truncated: 21,360 more rows]

## Sheet: antivsctrl_deg
gene_id	anti_1	anti_2	anti_3	ctrl_1	ctrl_2	ctrl_3	anti	ctrl	log2FoldChange	pvalue	padj	gene_name	gene_chr	gene_start	gene_end	gene_strand	gene_length	gene_biotype	gene_description	tf_family	anti_1_count	anti_2_count	anti_3_count	ctrl_1_count	ctrl_2_count	ctrl_3_count	anti_1_fpkm	anti_2_fpkm	anti_3_fpkm	ctrl_1_fpkm	ctrl_2_fpkm	ctrl_3_fpkm
[truncated: 23,804 more rows]

[truncated: 1 more sheets: mimicvsanti_deg]
